# Supplementary material for: Synaptogyrin-2 influences replication of Porcine circovirus 2
Source: PLoS Genet. 2018 Oct 31;14(10):e1007750. doi: 10.1371/journal.pgen.1007750 (PMC6245838; doi:10.1371/journal.pgen.1007750)
Supplement: S1 Table — (XLSX) [file pgen.1007750.s012.xlsx]

## Sheet: GWAS_BayesB_1 Mb windows
Window	start	end	#SNPs	%Var	Cum%Var	p>0	p>Average	map_pos0	map_posn	chr_Mb	var(ghat)	corr	regr
2268	ALGA0000112	UMB10000006	8335	13.5	0	1	1	21_0	21_0	21_0	0.586	0.7764	9.67
1518	ASGA0095255	MARC0055936	24	9.87	9.87	0.986987	0.985986	12_3060017	12_3957723	12_3	5.054	0.5508	2.34
990	ASGA0032033	ASGA0032106	20	7.78	17.64	0.934935	0.927928	7_24014828	7_24986445	7_24	8.5	0.5895	1.93
991	ALGA0039766	ASGA0032153	36	1.76	19.41	0.646647	0.567568	7_25003013	7_25987497	7_25	9.031	0.6119	1.94
988	ALGA0039452	H3GA0020344	16	1.35	20.75	0.374374	0.326326	7_22008244	7_22905340	7_22	9.207	0.6307	1.98
1250	H3GA0056456	ALGA0052087	42	0.8	21.55	0.555556	0.458458	9_25051780	9_25964789	9_25	9.423	0.6387	1.98
987	DIAS0002244	ALGA0039447	17	0.37	21.92	0.314314	0.255255	7_21001509	7_21940477	7_21	9.531	0.6441	1.99
983	ALGA0039015	DRGA0007264	30	0.26	22.18	0.371371	0.262262	7_17008922	7_17988475	7_17	9.591	0.6479	1.99
1004	DIAS0000557	ASGA0033165	24	0.24	22.42	0.308308	0.207207	7_38040482	7_38980097	7_38	9.696	0.6495	1.99
992	DRGA0007412	ALGA0122542	34	0.23	22.64	0.396396	0.269269	7_26002978	7_26976900	7_26	9.819	0.6509	1.98
989	ALGA0039607	M1GA0009777	30	0.21	22.85	0.326326	0.21021	7_23010186	7_23985825	7_23	9.983	0.6514	1.97
683	ALGA0029233	ALGA0110100	27	0.2	23.05	0.351351	0.257257	4_124037786	4_124985531	4_124	10.04	0.6539	1.97
1754	ASGA0085252	ASGA0059405	23	0.19	23.25	0.311311	0.218218	13_177016107	13_177953721	13_177	10.081	0.656	1.97
512	MARC0088358	ALGA0113932	21	0.19	23.43	0.279279	0.198198	3_86073572	3_86822183	3_86	10.106	0.6589	1.98
152	CASI0009711	MARC0111537	16	0.18	23.61	0.248248	0.162162	1_152009010	1_152985397	1_152	10.132	0.6616	1.98
986	INRA0024068	ASGA0031806	34	0.18	23.79	0.375375	0.252252	7_20052479	7_20987924	7_20	10.145	0.6643	1.99
1185	MARC0111039	H3GA0025221	18	0.18	23.97	0.246246	0.175175	8_99088450	8_99997691	8_99	10.209	0.6671	1.99
1913	ASGA0066870	ALGA0082175	33	0.16	24.13	0.307307	0.183183	14_127006893	14_127991083	14_127	10.23	0.6692	1.99
417	H3GA0008060	MARC0067006	31	0.16	24.29	0.31031	0.209209	2_143014968	2_143987649	2_143	10.267	0.6718	2
822	ASGA0094273	MARC0055666	22	0.16	24.45	0.282282	0.17017	6_27082702	6_27899607	6_27	10.306	0.6744	2
1773	MARC0070554	H3GA0056411	27	0.15	24.6	0.261261	0.168168	13_196001910	13_196986379	13_196	10.326	0.6762	2.01
1258	DIAS0003034	DRGA0009320	18	0.14	24.74	0.221221	0.145145	9_33091727	9_33975696	9_33	10.372	0.6781	2.01
412	MARC0093413	ALGA0113220	37	0.14	24.89	0.339339	0.215215	2_138011068	2_138871706	2_138	10.385	0.6805	2.01
926	SIRI0001502	MARC0090251	19	0.14	25.03	0.267267	0.191191	6_131101648	6_131992726	6_131	10.478	0.6822	2.01
570	ASGA0018263	ASGA0018338	32	0.14	25.16	0.314314	0.209209	4_11010180	4_11976171	4_11	10.509	0.6838	2.01
928	DRGA0006781	DRGA0006807	22	0.13	25.3	0.243243	0.175175	6_133032383	6_133973425	6_133	10.532	0.6858	2.01
1796	ALGA0075091	DRGA0013562	31	0.13	25.43	0.335335	0.208208	14_10002940	14_10981802	14_10	10.543	0.6878	2.02
1951	CASI0000830	ALGA0084417	16	0.12	25.56	0.213213	0.144144	15_23012362	15_23901515	15_23	10.574	0.6894	2.02
1000	DRGA0007514	ALGA0040614	35	0.12	25.68	0.303303	0.209209	7_34004487	7_34990205	7_34	10.612	0.6907	2.02
1799	ASGA0061545	ALGA0075583	25	0.12	25.8	0.269269	0.198198	14_13016183	14_13929392	14_13	10.651	0.6921	2.02
2036	ALGA0086631	ALGA0112372	24	0.12	25.92	0.299299	0.202202	15_108024616	15_108917459	15_108	10.676	0.6944	2.03
1014	ALGA0041580	ASGA0033859	33	0.12	26.03	0.313313	0.209209	7_48022423	7_48971742	7_48	10.712	0.6958	2.03
1932	ASGA0068334	MARC0080129	33	0.11	26.15	0.337337	0.205205	15_4053898	15_4992866	15_4	10.751	0.6972	2.03
995	ALGA0109063	H3GA0020739	35	0.11	26.26	0.341341	0.201201	7_29005848	7_29948363	7_29	10.776	0.6985	2.03
684	MARC0062473	ALGA0029397	32	0.11	26.37	0.319319	0.217217	4_125006660	4_125986096	4_125	10.81	0.6994	2.03
993	ALGA0039947	ASGA0032262	28	0.11	26.48	0.291291	0.19019	7_27045611	7_27963262	7_27	10.855	0.7001	2.03
872	MARC0016710	ASGA0090462	39	0.11	26.59	0.346346	0.226226	6_77027140	6_77985827	6_77	10.889	0.7011	2.03
996	H3GA0020752	ALGA0040303	30	0.11	26.7	0.273273	0.185185	7_30013400	7_30968051	7_30	10.933	0.7019	2.02
454	ALGA0018214	MARC0001955	34	0.11	26.81	0.369369	0.231231	3_28019398	3_28984095	3_28	10.961	0.7036	2.03
1186	MARC0080252	INRA0030204	16	0.11	26.92	0.215215	0.146146	8_100124826	8_100981804	8_100	11	0.7048	2.03
1925	ASGA0068134	MARC0059044	35	0.11	27.02	0.347347	0.231231	14_139023316	14_139948599	14_139	11.012	0.7063	2.03
1376	H3GA0029253	MARC0049529	35	0.1	27.13	0.32032	0.206206	10_11009092	10_11963387	10_11	11.001	0.7076	2.03
1052	ASGA0034921	MARC0093718	29	0.1	27.23	0.324324	0.2002	7_87022180	7_87953236	7_87	11.015	0.7086	2.04
2227	ALGA0097170	ASGA0079028	26	0.1	27.33	0.29029	0.164164	18_15022752	18_15977723	18_15	11.032	0.71	2.04
1098	ASGA0099046	ALGA0046443	37	0.1	27.43	0.345345	0.219219	8_11021280	8_11931877	8_11	11.061	0.7109	2.04
776	ALGA0118805	ASGA0090092	18	0.1	27.53	0.195195	0.117117	5_86050864	5_86921864	5_86	11.116	0.7122	2.04
1106	ALGA0114987	ALGA0114249	37	0.1	27.63	0.322322	0.2002	8_19020775	8_19994722	8_19	11.139	0.7131	2.04
267	H3GA0004945	ALGA0010554	29	0.1	27.73	0.281281	0.18018	1_267010107	1_267972014	1_267	11.163	0.7142	2.04
1235	ALGA0120902	H3GA0026525	25	0.1	27.83	0.261261	0.172172	9_10044913	9_10958680	9_10	11.208	0.7158	2.04
1800	DRGA0013631	MARC0002417	38	0.1	27.93	0.353353	0.209209	14_14005092	14_14984025	14_14	11.229	0.7167	2.04
685	ASGA0023202	M1GA0006769	38	0.1	28.03	0.286286	0.182182	4_126011996	4_126975538	4_126	11.257	0.7175	2.04
255	ALGA0009532	ALGA0122311	30	0.1	28.12	0.338338	0.217217	1_255010229	1_255950425	1_255	11.298	0.7188	2.04
1215	MARC0085682	DIAS0002324	30	0.1	28.22	0.314314	0.192192	8_129030533	8_129995443	8_129	11.345	0.7194	2.04
150	H3GA0003038	ALGA0006460	21	0.09	28.31	0.219219	0.141141	1_150005307	1_150998139	1_150	11.373	0.7204	2.04
2195	ASGA0077189	ALGA0095437	31	0.09	28.4	0.315315	0.19019	17_46015101	17_46981164	17_46	11.384	0.7216	2.04
1625	MARC0005592	MARC0089894	29	0.09	28.5	0.296296	0.187187	13_48002124	13_48974417	13_48	11.392	0.7228	2.04
2138	ALGA0091572	ALGA0091637	47	0.09	28.59	0.393393	0.248248	16_69013601	16_69983396	16_69	11.411	0.7235	2.04
925	MARC0051461	MARC0028469	21	0.09	28.68	0.241241	0.157157	6_130008949	6_130937009	6_130	11.501	0.724	2.04
2146	ALGA0122191	ASGA0074804	26	0.09	28.78	0.284284	0.153153	16_77009236	16_77963232	16_77	11.519	0.7248	2.04
97	MARC0015539	H3GA0002356	28	0.09	28.87	0.278278	0.154154	1_97027169	1_97979405	1_97	11.523	0.726	2.04
1234	ALGA0051124	H3GA0026456	36	0.09	28.96	0.33033	0.204204	9_9022546	9_9898353	9_9	11.557	0.7268	2.04
1572	MARC0048623	ALGA0105401	48	0.09	29.05	0.359359	0.228228	12_57003558	12_57991253	12_57	11.588	0.7274	2.04
1421	MARC0041335	H3GA0030456	35	0.09	29.14	0.339339	0.196196	10_56012026	10_56973409	10_56	11.625	0.7281	2.04
0	MARC0053593	M1GA0000158	37	0.09	29.22	0.331331	0.205205	1_49384	1_989159	1_0	11.644	0.7289	2.04
1889	ALGA0080585	ALGA0080636	20	0.09	29.31	0.248248	0.148148	14_103098466	14_103984382	14_103	11.655	0.73	2.04
519	ALGA0111982	ASGA0015353	19	0.09	29.4	0.245245	0.16016	3_93003700	3_93902023	3_93	11.682	0.7309	2.04
929	ALGA0121932	ALGA0111154	24	0.09	29.49	0.233233	0.146146	6_134055432	6_134975629	6_134	11.695	0.7318	2.04
51	ALGA0003284	INRA0002329	26	0.09	29.57	0.268268	0.169169	1_51010399	1_51998674	1_51	11.708	0.7324	2.04
815	ALGA0115587	ASGA0088977	36	0.09	29.66	0.337337	0.191191	6_20040718	6_20982038	6_20	11.717	0.7335	2.04
2237	ALGA0097568	ASGA0079381	27	0.09	29.75	0.273273	0.15015	18_25022822	18_25955794	18_25	11.735	0.7344	2.04
2133	ALGA0091249	ASGA0073888	29	0.09	29.83	0.287287	0.173173	16_64027051	16_64980925	16_64	11.764	0.7349	2.04
682	ASGA0022952	ASGA0023010	30	0.09	29.92	0.286286	0.181181	4_123027911	4_123979309	4_123	11.791	0.7354	2.04
823	ALGA0120173	ALGA0124348	15	0.08	30	0.2002	0.111111	6_28143951	6_28988781	6_28	11.809	0.7364	2.04
1546	DRGA0011702	MARC0077294	31	0.08	30.09	0.312312	0.164164	12_31053582	12_31972483	12_31	11.83	0.7374	2.04
1728	MARC0086767	ASGA0059166	20	0.08	30.17	0.182182	0.117117	13_151029785	13_151986311	13_151	11.86	0.7382	2.04
1722	CASI0005887	MARC0050377	15	0.08	30.25	0.177177	0.112112	13_145262100	13_145995493	13_145	11.886	0.7392	2.04
23	MARC0005741	DRGA0000289	27	0.08	30.33	0.25025	0.158158	1_23010961	1_23995088	1_23	11.879	0.7402	2.05
2079	MARC0097282	MARC0083542	21	0.08	30.41	0.228228	0.131131	16_10095123	16_10872775	16_10	11.907	0.7413	2.05
571	ASGA0018343	ASGA0018418	36	0.08	30.49	0.333333	0.208208	4_12000731	4_12983262	4_12	11.929	0.742	2.05
32	ASGA0002137	DRGA0000498	28	0.08	30.57	0.256256	0.156156	1_32016405	1_32975599	1_32	11.938	0.7426	2.05
702	ALGA0030555	INRA0018547	28	0.08	30.65	0.266266	0.141141	5_12005612	5_12982782	5_12	11.955	0.7432	2.05
28	ALGA0002036	ALGA0002127	36	0.08	30.72	0.327327	0.187187	1_28010216	1_28966250	1_28	11.966	0.7438	2.05
316	ALGA0112451	DIAS0000957	37	0.08	30.8	0.324324	0.187187	2_41023037	2_41991741	2_41	11.996	0.7441	2.05
1544	ASGA0099473	MARC0083256	7	0.08	30.88	0.113113	0.082082	12_29115486	12_29769129	12_29	12.002	0.745	2.05
1606	DRGA0012277	INRA0039954	32	0.08	30.95	0.289289	0.172172	13_29015850	13_29965597	13_29	12.016	0.7458	2.05
455	ALGA0018260	ALGA0018355	23	0.08	31.03	0.275275	0.166166	3_29026726	3_29998112	3_29	12.052	0.7463	2.05
821	ALGA0108533	MARC0032851	29	0.07	31.1	0.269269	0.149149	6_26053755	6_26957431	6_26	12.073	0.7469	2.05
945	ASGA0089928	INRA0022567	27	0.07	31.18	0.255255	0.157157	6_150033420	6_150986865	6_150	12.083	0.748	2.05
514	MARC0016603	ALGA0020034	12	0.07	31.25	0.155155	0.095095	3_88343279	3_88968396	3_88	12.096	0.7489	2.05
1428	ASGA0097124	ASGA0048897	34	0.07	31.32	0.285285	0.172172	10_63027412	10_63969780	10_63	12.112	0.7497	2.05
1888	H3GA0041738	MARC0101452	30	0.07	31.4	0.289289	0.157157	14_102054692	14_102963441	14_102	12.136	0.7502	2.05
714	ALGA0031314	MARC0069165	24	0.07	31.47	0.247247	0.151151	5_24000573	5_24931374	5_24	12.165	0.7507	2.05
259	ALGA0009811	ASGA0095661	30	0.07	31.54	0.278278	0.15015	1_259005401	1_259859189	1_259	12.192	0.7514	2.05
1548	MARC0016080	ASGA0054288	37	0.07	31.61	0.342342	0.189189	12_33010952	12_33999367	12_33	12.204	0.7517	2.05
1524	H3GA0033394	ASGA0053070	28	0.07	31.69	0.259259	0.169169	12_9125055	12_9980493	12_9	12.23	0.7519	2.05
433	ALGA0109537	MARC0068186	17	0.07	31.76	0.219219	0.15015	3_7013048	3_7967739	3_7	12.263	0.7527	2.05
26	ASGA0001729	ALGA0001951	39	0.07	31.83	0.341341	0.186186	1_26008937	1_26987037	1_26	12.293	0.753	2.05
813	ASGA0101099	H3GA0056700	36	0.07	31.9	0.318318	0.18018	6_18035381	6_18996753	6_18	12.283	0.7538	2.05
5	ALGA0000474	M1GA0000549	30	0.07	31.97	0.288288	0.172172	1_5023373	1_5994381	1_5	12.291	0.7543	2.05
2140	ASGA0074195	H3GA0047156	34	0.07	32.04	0.302302	0.163163	16_71022969	16_71950400	16_71	12.306	0.7548	2.05
1947	ALGA0084245	ASGA0068925	29	0.07	32.11	0.27027	0.17017	15_19010068	15_19991137	15_19	12.334	0.7551	2.05
1249	MARC0054662	MARC0021762	33	0.07	32.18	0.292292	0.166166	9_24006973	9_24940754	9_24	12.364	0.7557	2.05
1914	ALGA0082176	MARC0068079	35	0.07	32.25	0.316316	0.173173	14_128032199	14_128991958	14_128	12.382	0.7567	2.05
12	ALGA0001037	DRGA0000109	25	0.07	32.32	0.243243	0.143143	1_12054793	1_12998814	1_12	12.388	0.7573	2.05
791	ALGA0108102	INRA0020835	27	0.07	32.39	0.241241	0.139139	5_101027841	5_101989300	5_101	12.396	0.7578	2.05
1374	DRGA0010266	MARC0003027	32	0.07	32.46	0.293293	0.175175	10_9015323	10_9950420	10_9	12.412	0.7583	2.05
10	MARC0041880	ASGA0001011	37	0.07	32.53	0.351351	0.179179	1_10011610	1_10968552	1_10	12.415	0.7592	2.05
566	H3GA0011659	ASGA0017894	33	0.07	32.6	0.294294	0.144144	4_7068041	4_7987529	4_7	12.442	0.7598	2.05
1692	MARC0069512	ASGA0058715	21	0.07	32.67	0.206206	0.127127	13_115052269	13_115976873	13_115	12.471	0.7605	2.05
413	ALGA0119486	ALGA0016561	40	0.07	32.74	0.332332	0.2002	2_139019678	2_139974433	2_139	12.475	0.761	2.05
1003	ALGA0040834	MARC0014540	20	0.07	32.8	0.179179	0.092092	7_37089711	7_37994460	7_37	12.517	0.7613	2.05
1523	MARC0084161	ALGA0064767	43	0.07	32.87	0.374374	0.207207	12_8017272	12_8992431	12_8	12.536	0.7617	2.05
153	ASGA0004933	ALGA0006504	13	0.07	32.94	0.151151	0.106106	1_153020244	1_153928505	1_153	12.561	0.7623	2.05
2137	MARC0052527	ASGA0074090	34	0.07	33.01	0.312312	0.164164	16_68006908	16_68988545	16_68	12.569	0.7626	2.05
225	ASGA0104692	MARC0103751	27	0.07	33.08	0.27027	0.144144	1_225011747	1_225982047	1_225	12.598	0.7632	2.05
1252	M1GA0012871	SIRI0001044	24	0.07	33.14	0.252252	0.146146	9_27018699	9_27999573	9_27	12.624	0.7637	2.05
1601	ALGA0112365	ALGA0069016	32	0.07	33.21	0.303303	0.156156	13_24021669	13_24949201	13_24	12.654	0.7641	2.05
408	MARC0063459	ISU10000081	26	0.07	33.28	0.242242	0.16016	2_134043043	2_134975192	2_134	12.679	0.7644	2.05
1528	ASGA0053231	ALGA0105006	30	0.07	33.35	0.253253	0.169169	12_13006798	12_13982742	12_13	12.68	0.7648	2.05
1046	MARC0024360	ALGA0042957	27	0.07	33.41	0.262262	0.149149	7_81016874	7_81995571	7_81	12.721	0.7657	2.05
2145	ASGA0105259	MARC0038566	37	0.07	33.48	0.348348	0.181181	16_76002195	16_76929526	16_76	12.739	0.7661	2.05
1920	INRA0048155	ASGA0067656	32	0.07	33.55	0.306306	0.186186	14_134017087	14_134977388	14_134	12.745	0.7667	2.05
1248	ALGA0109892	ALGA0051961	28	0.07	33.61	0.262262	0.164164	9_23121946	9_23975239	9_23	12.766	0.7672	2.05
1588	MARC0010259	ASGA0056057	37	0.07	33.68	0.307307	0.172172	13_11025056	13_11985427	13_11	12.783	0.7677	2.05
20	ALGA0114236	ALGA0001608	27	0.07	33.74	0.247247	0.143143	1_20071731	1_20999889	1_20	12.783	0.7683	2.05
930	MARC0016334	ALGA0106771	27	0.07	33.81	0.254254	0.165165	6_135015850	6_135991616	6_135	12.808	0.7687	2.05
1594	ASGA0056435	MARC0086646	36	0.07	33.88	0.317317	0.18018	13_17010585	13_17996028	13_17	12.83	0.7694	2.05
1917	ALGA0082491	ASGA0067313	30	0.07	33.94	0.26026	0.149149	14_131004842	14_131965262	14_131	12.845	0.7701	2.05
1869	ALGA0079331	MARC0038712	20	0.07	34.01	0.215215	0.137137	14_83043656	14_83946250	14_83	12.849	0.7712	2.05
430	ALGA0121230	ALGA0116058	18	0.07	34.07	0.206206	0.123123	3_4005665	3_4981918	3_4	12.886	0.7719	2.05
1921	MARC0062974	ALGA0083017	33	0.07	34.14	0.279279	0.155155	14_135001423	14_135984953	14_135	12.898	0.7726	2.05
2194	ALGA0095311	H3GA0049150	29	0.07	34.21	0.271271	0.155155	17_45041971	17_45994680	17_45	12.905	0.773	2.05
1048	ASGA0034725	MARC0091305	30	0.07	34.27	0.278278	0.153153	7_83067661	7_83969055	7_83	12.93	0.7735	2.05
1890	DIAS0002679	ALGA0080701	21	0.07	34.34	0.245245	0.143143	14_104007658	14_104911597	14_104	12.949	0.774	2.05
1074	MARC0057446	ASGA0036023	28	0.06	34.4	0.271271	0.17017	7_109047373	7_109976377	7_109	12.972	0.7746	2.05
695	MARC0112223	H3GA0015245	24	0.06	34.47	0.25025	0.159159	5_5046193	5_5996798	5_5	12.994	0.7752	2.05
873	ASGA0102371	M1GA0026873	27	0.06	34.53	0.225225	0.14014	6_78069225	6_78939454	6_78	13.007	0.7758	2.05
1	M1GA0000397	ASGA0105957	35	0.06	34.6	0.309309	0.174174	1_1063343	1_1986059	1_1	13.025	0.7762	2.05
825	ASGA0027947	ASGA0085552	22	0.06	34.66	0.239239	0.135135	6_30020521	6_30992953	6_30	13.034	0.7768	2.05
1460	M1GA0026237	ALGA0114192	27	0.06	34.72	0.271271	0.163163	11_25008967	11_25969662	11_25	13.051	0.7773	2.05
750	ASGA0106130	ALGA0032246	29	0.06	34.79	0.279279	0.161161	5_60005710	5_60999468	5_60	13.061	0.7779	2.05
2233	ASGA0079166	ALGA0097439	35	0.06	34.85	0.3003	0.152152	18_21039366	18_21924922	18_21	13.078	0.7782	2.05
2192	ASGA0094610	ALGA0106000	22	0.06	34.91	0.202202	0.104104	17_43011224	17_43949476	17_43	13.106	0.7788	2.05
284	DIAS0003578	ALGA0109725	30	0.06	34.97	0.275275	0.149149	2_9006820	2_9965882	2_9	13.113	0.7794	2.05
998	H3GA0020876	ALGA0040424	30	0.06	35.04	0.25025	0.151151	7_32023608	7_32995069	7_32	13.132	0.7794	2.05
554	DRGA0004313	ALGA0118213	26	0.06	35.1	0.259259	0.141141	3_128003120	3_128988392	3_128	13.139	0.7801	2.05
575	ASGA0018671	ALGA0023679	33	0.06	35.16	0.307307	0.19019	4_16052941	4_16982230	4_16	13.146	0.7807	2.05
1335	ASGA0044272	DRGA0009710	27	0.06	35.22	0.236236	0.126126	9_110018333	9_110978758	9_110	13.161	0.7812	2.05
1543	ALGA0065836	ALGA0065844	22	0.06	35.28	0.235235	0.139139	12_28012232	12_28831639	12_28	13.183	0.782	2.05
1017	MARC0058847	H3GA0021805	28	0.06	35.35	0.236236	0.139139	7_51013727	7_51999459	7_51	13.194	0.7825	2.05
300	H3GA0006361	ALGA0116188	42	0.06	35.41	0.321321	0.186186	2_25001178	2_25982925	2_25	13.203	0.7828	2.05
403	MARC0081380	ASGA0011848	30	0.06	35.47	0.286286	0.171171	2_129009600	2_129949246	2_129	13.231	0.7832	2.05
837	H3GA0052450	H3GA0017886	23	0.06	35.53	0.212212	0.132132	6_42004337	6_42998265	6_42	13.249	0.7837	2.05
1705	ALGA0112544	MARC0062787	16	0.06	35.59	0.166166	0.09009	13_128160555	13_128988372	13_128	13.274	0.7842	2.05
1790	ALGA0112147	MARC0015546	29	0.06	35.65	0.252252	0.132132	14_4117780	14_4943800	14_4	13.294	0.7846	2.05
1290	ASGA0043629	MARC0014541	30	0.06	35.71	0.258258	0.134134	9_65016588	9_65994786	9_65	13.311	0.7851	2.05
1002	H3GA0021132	MARC0114745	31	0.06	35.77	0.289289	0.152152	7_36035130	7_36980974	7_36	13.339	0.7852	2.05
602	INRA0013984	ASGA0019579	19	0.06	35.83	0.204204	0.131131	4_43296752	4_43989926	4_43	13.365	0.786	2.05
2071	H3GA0045769	ALGA0101672	22	0.06	35.89	0.207207	0.12012	16_2004411	16_2980709	16_2	13.371	0.7867	2.05
1725	ALGA0072397	MARC0074525	20	0.06	35.95	0.194194	0.128128	13_148058880	13_148958967	13_148	13.386	0.7871	2.05
864	MARC0016568	DBWU0000703	22	0.06	36.01	0.222222	0.139139	6_69025578	6_69968921	6_69	13.397	0.7876	2.05
1657	ALGA0071104	ASGA0058347	31	0.06	36.07	0.257257	0.151151	13_80004532	13_80974792	13_80	13.399	0.788	2.05
1511	ASGA0105219	MARC0009586	24	0.06	36.13	0.228228	0.142142	11_76121229	11_76975950	11_76	13.414	0.7884	2.05
27	ALGA0001958	ASGA0001858	36	0.06	36.19	0.291291	0.174174	1_27032086	1_27971998	1_27	13.418	0.7889	2.05
1458	H3GA0031586	ALGA0061477	38	0.06	36.25	0.324324	0.188188	11_23014276	11_23986814	11_23	13.439	0.7891	2.05
392	DRGA0003412	ASGA0011544	31	0.06	36.31	0.293293	0.158158	2_118026623	2_118954474	2_118	13.456	0.7893	2.05
421	ALGA0016931	ALGA0103861	46	0.06	36.37	0.359359	0.196196	2_147039080	2_147992002	2_147	13.475	0.7896	2.05
1224	ALGA0123660	MARC0008335	23	0.06	36.43	0.227227	0.125125	8_138003691	8_138930735	8_138	13.504	0.79	2.05
53	DIAS0000342	SIRI0001339	20	0.06	36.49	0.195195	0.123123	1_53037420	1_53918311	1_53	13.514	0.7903	2.05
1075	MARC0074672	MARC0029693	27	0.06	36.54	0.232232	0.127127	7_110009581	7_110992099	7_110	13.533	0.7906	2.05
1912	ALGA0081983	ALGA0082081	29	0.06	36.6	0.267267	0.141141	14_126020199	14_126985041	14_126	13.553	0.791	2.05
1789	M1GA0018055	ALGA0121994	21	0.06	36.66	0.206206	0.127127	14_3016283	14_3963175	14_3	13.557	0.7917	2.05
420	ALGA0119053	ASGA0012759	25	0.06	36.72	0.223223	0.137137	2_146010738	2_146989432	2_146	13.565	0.7922	2.05
411	ALGA0123214	ASGA0092262	40	0.06	36.78	0.351351	0.181181	2_137024267	2_137983844	2_137	13.578	0.7926	2.05
1184	ALGA0102245	MARC0005875	8	0.06	36.83	0.14014	0.102102	8_98066527	8_98985276	8_98	13.614	0.793	2.05
390	ASGA0011322	ALGA0015247	26	0.06	36.89	0.244244	0.154154	2_116012517	2_116995291	2_116	13.62	0.7938	2.05
1182	ALGA0048737	INRA0030181	20	0.06	36.95	0.213213	0.118118	8_96008414	8_96836559	8_96	13.652	0.7941	2.05
1269	H3GA0027216	MARC0035238	30	0.06	37.01	0.268268	0.146146	9_44022899	9_44995484	9_44	13.666	0.7943	2.05
431	H3GA0056755	MARC0045055	33	0.06	37.06	0.308308	0.173173	3_5011555	3_5991114	3_5	13.67	0.7947	2.05
1600	ASGA0056651	ALGA0117545	32	0.06	37.12	0.302302	0.166166	13_23019809	13_23951791	13_23	13.68	0.7951	2.05
1108	MARC0077431	ALGA0046943	23	0.06	37.18	0.225225	0.12012	8_21004503	8_21950659	8_21	13.687	0.7956	2.05
903	ASGA0097110	ALGA0036320	24	0.06	37.24	0.233233	0.135135	6_108033468	6_108976054	6_108	13.707	0.7961	2.05
962	ASGA0096302	H3GA0019354	23	0.06	37.29	0.23023	0.145145	6_167029587	6_167986191	6_167	13.731	0.7964	2.05
824	ALGA0034962	ASGA0027941	12	0.06	37.35	0.159159	0.086086	6_29065531	6_29981802	6_29	13.767	0.7969	2.05
52	ALGA0003403	H3GA0001738	23	0.06	37.41	0.215215	0.134134	1_52025432	1_52981087	1_52	13.773	0.7972	2.05
1503	MARC0066905	ASGA0051662	29	0.06	37.46	0.267267	0.158158	11_68010721	11_68984806	11_68	13.775	0.7975	2.05
1539	M1GA0016433	ASGA0053830	31	0.06	37.52	0.279279	0.169169	12_24043448	12_24988148	12_24	13.786	0.7978	2.05
968	ALGA0037969	ASGA0030440	28	0.06	37.58	0.272272	0.144144	7_2028722	7_2954492	7_2	13.799	0.7983	2.05
672	ASGA0022330	DRGA0005171	33	0.06	37.63	0.271271	0.172172	4_113006080	4_113998321	4_113	13.82	0.7985	2.05
814	MARC0087008	DIAS0002910	42	0.06	37.69	0.349349	0.188188	6_19004961	6_19956188	6_19	13.823	0.7989	2.05
482	ASGA0089809	MARC0044793	27	0.06	37.75	0.243243	0.154154	3_56120093	3_56866914	3_56	13.847	0.7991	2.05
802	ALGA0106624	INRA0021056	32	0.06	37.8	0.281281	0.16016	6_7001035	6_7995986	6_7	13.853	0.7995	2.05
2226	MARC0086791	ASGA0079000	21	0.06	37.86	0.221221	0.131131	18_14002845	18_14995923	18_14	13.882	0.7998	2.05
605	INRA0014030	DIAS0000873	16	0.06	37.92	0.161161	0.105105	4_46176851	4_46824429	4_46	13.899	0.8001	2.05
2088	MARC0036443	ALGA0110382	37	0.06	37.97	0.3003	0.165165	16_19027056	16_19997873	16_19	13.903	0.8006	2.05
1929	ALGA0113147	ALGA0083855	28	0.06	38.03	0.251251	0.151151	15_1044476	15_1915791	15_1	13.922	0.8008	2.05
1521	ISU10000072	M1GA0026980	40	0.06	38.08	0.309309	0.168168	12_6157577	12_6995769	12_6	13.932	0.8012	2.05
1530	ASGA0083985	MARC0020580	27	0.06	38.14	0.248248	0.149149	12_15009440	12_15991578	12_15	13.947	0.8015	2.05
828	ALGA0035099	ASGA0089746	27	0.06	38.19	0.26026	0.147147	6_33041267	6_33983361	6_33	13.963	0.8016	2.05
755	ASGA0086192	H3GA0016570	31	0.06	38.25	0.277277	0.171171	5_65030604	5_65978053	5_65	13.971	0.8021	2.05
1265	M1GA0026115	ASGA0042667	31	0.06	38.3	0.255255	0.129129	9_40015569	9_40964298	9_40	13.982	0.8022	2.05
809	MARC0032186	DIAS0002004	38	0.06	38.36	0.299299	0.165165	6_14014193	6_14984783	6_14	13.987	0.8025	2.05
1007	ASGA0033277	ASGA0033347	21	0.06	38.41	0.234234	0.135135	7_41053415	7_41971593	7_41	14.004	0.803	2.05
1172	ALGA0048498	H3GA0036321	33	0.06	38.47	0.279279	0.147147	8_86009658	8_86993027	8_86	14.008	0.8032	2.05
2150	ALGA0092531	ASGA0074980	27	0.05	38.52	0.241241	0.136136	17_1099820	17_1971412	17_1	14.027	0.8037	2.05
410	MARC0033202	ALGA0016393	37	0.05	38.58	0.32032	0.171171	2_136007599	2_136932945	2_136	14.026	0.8041	2.05
994	M1GA0009851	ALGA0119762	27	0.05	38.63	0.266266	0.15015	7_28029699	7_28998408	7_28	14.047	0.8041	2.05
423	MARC0017950	CASI0009927	41	0.05	38.69	0.308308	0.165165	2_149020771	2_149990336	2_149	14.059	0.8042	2.04
626	DRGA0004850	DIAS0001140	23	0.05	38.74	0.207207	0.122122	4_67036702	4_67923380	4_67	14.084	0.8045	2.04
756	M1GA0007871	ASGA0026057	37	0.05	38.8	0.309309	0.17017	5_66002503	5_66998857	5_66	14.089	0.805	2.04
283	ALGA0011706	DIAS0003229	24	0.05	38.85	0.204204	0.101101	2_8015941	2_8936150	2_8	14.095	0.8056	2.05
574	INRA0012898	DBWU0001063	40	0.05	38.91	0.338338	0.201201	4_15043504	4_15985948	4_15	14.105	0.806	2.05
1569	ASGA0055169	ALGA0067087	28	0.05	38.96	0.256256	0.149149	12_54016485	12_54970728	12_54	14.127	0.8063	2.05
1173	ALGA0069722	ALGA0117735	38	0.05	39.01	0.302302	0.169169	8_87010028	8_87981849	8_87	14.136	0.8065	2.05
2037	ASGA0095169	ALGA0086703	25	0.05	39.07	0.24024	0.126126	15_109008379	15_109971469	15_109	14.149	0.8069	2.05
2048	ALGA0087078	M1GA0020450	27	0.05	39.12	0.267267	0.163163	15_120031328	15_120982452	15_120	14.162	0.8076	2.05
2202	ALGA0095826	MARC0080779	29	0.05	39.18	0.243243	0.155155	17_53028917	17_53970257	17_53	14.192	0.808	2.05
1231	ALGA0050902	ALGA0123554	40	0.05	39.23	0.339339	0.194194	9_6077386	9_6999049	9_6	14.199	0.8082	2.04
520	ASGA0015363	ALGA0020206	21	0.05	39.28	0.186186	0.113113	3_94013667	3_94791933	3_94	14.223	0.8084	2.04
754	MARC0044711	ALGA0120187	38	0.05	39.34	0.312312	0.175175	5_64075867	5_64987783	5_64	14.237	0.8089	2.04
1931	ASGA0092166	ALGA0083427	34	0.05	39.39	0.318318	0.154154	15_3073534	15_3999081	15_3	14.243	0.8092	2.04
1225	MARC0044229	ALGA0119361	36	0.05	39.44	0.302302	0.164164	9_44687	9_963312	9_0	14.268	0.8092	2.04
9	H3GA0056093	ASGA0103192	40	0.05	39.5	0.31031	0.184184	1_9041869	1_9995939	1_9	14.276	0.8095	2.04
424	ASGA0100170	DIAS0000940	35	0.05	39.55	0.309309	0.18018	2_150165046	2_150977122	2_150	14.279	0.8099	2.04
473	ASGA0014433	ASGA0014499	23	0.05	39.6	0.237237	0.134134	3_47023314	3_47990150	3_47	14.284	0.8103	2.04
948	ALGA0118888	ALGA0116958	36	0.05	39.66	0.312312	0.172172	6_153001734	6_153935959	6_153	14.296	0.8108	2.04
1051	INRA0027212	MARC0058623	34	0.05	39.71	0.28028	0.153153	7_86072555	7_86992606	7_86	14.292	0.8113	2.05
931	ASGA0099442	MARC0076427	28	0.05	39.76	0.233233	0.138138	6_136011843	6_136977336	6_136	14.306	0.8113	2.05
818	MARC0097436	DRGA0006570	20	0.05	39.82	0.213213	0.116116	6_23156762	6_23955670	6_23	14.33	0.8115	2.04
619	ASGA0019821	INRA0014347	24	0.05	39.87	0.227227	0.131131	4_60011806	4_60996514	4_60	14.343	0.8118	2.04
1494	MARC0045537	ALGA0062659	23	0.05	39.92	0.196196	0.114114	11_59011973	11_59938874	11_59	14.36	0.812	2.04
1092	ASGA0094890	MARC0057101	27	0.05	39.97	0.246246	0.128128	8_5010503	8_5941400	8_5	14.379	0.8123	2.04
1005	ALGA0040921	ALGA0040952	20	0.05	40.03	0.184184	0.101101	7_39031810	7_39840100	7_39	14.404	0.8126	2.04
1207	MARC0096274	ASGA0089083	19	0.05	40.08	0.188188	0.119119	8_121049166	8_121844077	8_121	14.418	0.8131	2.04
790	ALGA0034012	DIAS0000757	28	0.05	40.13	0.266266	0.153153	5_100071672	5_100955310	5_100	14.424	0.8137	2.04
1267	MARC0028239	ALGA0052694	29	0.05	40.18	0.253253	0.155155	9_42015102	9_42977109	9_42	14.43	0.814	2.04
1057	MARC0111338	DIAS0000139	28	0.05	40.24	0.253253	0.144144	7_92087369	7_92900999	7_92	14.438	0.8143	2.04
2254	ALGA0118865	ALGA0098268	36	0.05	40.29	0.293293	0.156156	18_42001960	18_42992083	18_42	14.446	0.8149	2.04
456	ALGA0018363	ALGA0107520	36	0.05	40.34	0.323323	0.178178	3_30034842	3_30983740	3_30	14.466	0.8151	2.04
2056	ALGA0113217	ASGA0071160	33	0.05	40.39	0.293293	0.162162	15_128014799	15_128729028	15_128	14.479	0.8153	2.04
2132	CASI0005707	ASGA0073822	25	0.05	40.44	0.217217	0.124124	16_63037667	16_63924353	16_63	14.494	0.8154	2.04
1424	H3GA0030516	MARC0092895	39	0.05	40.49	0.301301	0.17017	10_59044884	10_59950752	10_59	14.507	0.8156	2.04
660	MARC0057379	MARC0082004	20	0.05	40.55	0.201201	0.116116	4_101036268	4_101989450	4_101	14.511	0.8159	2.04
680	MARC0039851	MARC0059813	32	0.05	40.6	0.292292	0.159159	4_121019333	4_121988139	4_121	14.515	0.8162	2.04
2175	ALGA0093989	ASGA0075978	28	0.05	40.65	0.273273	0.16016	17_26052486	17_26977695	17_26	14.53	0.8163	2.04
474	H3GA0009485	ALGA0115229	29	0.05	40.7	0.267267	0.144144	3_48011582	3_48969590	3_48	14.539	0.8166	2.04
1641	DRGA0012555	ASGA0057964	23	0.05	40.75	0.22022	0.13013	13_64022882	13_64996612	13_64	14.56	0.8168	2.04
2152	H3GA0047628	MARC0057982	23	0.05	40.8	0.261261	0.149149	17_3013297	17_3976049	17_3	14.573	0.8172	2.04
1095	ALGA0046257	ASGA0092148	29	0.05	40.86	0.283283	0.159159	8_8020739	8_8968684	8_8	14.585	0.8175	2.04
33	MARC0060121	ALGA0002564	34	0.05	40.91	0.299299	0.161161	1_33002217	1_33995610	1_33	14.598	0.8178	2.04
67	ALGA0004077	ASGA0003322	30	0.05	40.96	0.254254	0.156156	1_67007297	1_67985830	1_67	14.619	0.818	2.04
875	DBWU0000041	ALGA0111913	39	0.05	41.01	0.307307	0.154154	6_80017044	6_80947042	6_80	14.625	0.8183	2.04
1429	ASGA0048906	ALGA0119112	30	0.05	41.06	0.27027	0.154154	10_64001935	10_64962350	10_64	14.635	0.8187	2.04
1589	ASGA0056036	ASGA0099933	25	0.05	41.11	0.22022	0.134134	13_12014485	13_12991009	13_12	14.64	0.8191	2.04
422	H3GA0054067	MARC0070267	47	0.05	41.16	0.37037	0.202202	2_148000702	2_148963572	2_148	14.659	0.8193	2.04
1268	ALGA0052698	H3GA0027212	32	0.05	41.21	0.261261	0.14014	9_43035666	9_43996787	9_43	14.665	0.8194	2.04
1102	MARC0063059	ALGA0046601	29	0.05	41.26	0.255255	0.124124	8_15041880	8_15971374	8_15	14.679	0.8196	2.04
528	ASGA0015603	ASGA0015643	31	0.05	41.31	0.27027	0.15015	3_102017449	3_102982574	3_102	14.686	0.8198	2.04
1447	H3GA0031340	ALGA0060930	24	0.05	41.37	0.231231	0.119119	11_12009040	11_12948679	11_12	14.695	0.8202	2.04
600	ASGA0019538	MARC0036045	23	0.05	41.42	0.229229	0.133133	4_41007509	4_41942301	4_41	14.708	0.8207	2.04
1545	ALGA0065848	ALGA0109412	12	0.05	41.47	0.16016	0.099099	12_30161349	12_30897334	12_30	14.723	0.821	2.04
1930	ALGA0122407	DIAS0000740	26	0.05	41.52	0.23023	0.124124	15_2009816	15_2968564	15_2	14.743	0.8213	2.04
409	MARC0004958	ALGA0107549	37	0.05	41.57	0.313313	0.168168	2_135005920	2_135998841	2_135	14.765	0.8215	2.04
1050	CASI0010210	ALGA0043406	32	0.05	41.62	0.301301	0.16016	7_85026394	7_85996849	7_85	14.765	0.8218	2.04
1840	ALGA0077673	MARC0034666	31	0.05	41.67	0.279279	0.16016	14_54011935	14_54986281	14_54	14.759	0.8223	2.04
1504	ALGA0063448	INRA0037636	31	0.05	41.72	0.265265	0.144144	11_69005138	11_69972301	11_69	14.769	0.8226	2.04
45	MARC0009271	ALGA0003067	27	0.05	41.77	0.265265	0.15015	1_45011702	1_45984089	1_45	14.797	0.8227	2.04
238	ASGA0006198	ALGA0008647	30	0.05	41.82	0.249249	0.141141	1_238012934	1_238972324	1_238	14.811	0.8229	2.04
1419	ASGA0048359	ALGA0059417	28	0.05	41.87	0.259259	0.151151	10_54015651	10_54996430	10_54	14.826	0.8233	2.04
1982	ALGA0119483	ASGA0069680	20	0.05	41.92	0.212212	0.121121	15_54179098	15_54982601	15_54	14.843	0.8236	2.04
1532	ALGA0065392	ASGA0092611	24	0.05	41.97	0.203203	0.11011	12_17056703	12_17991411	12_17	14.85	0.8239	2.04
1013	ALGA0108376	ALGA0041577	27	0.05	42.02	0.232232	0.13013	7_47040209	7_47983938	7_47	14.868	0.824	2.04
271	MARC0031931	M1GA0001912	40	0.05	42.07	0.322322	0.167167	1_271019295	1_271978821	1_271	14.88	0.8244	2.04
1772	ALGA0114157	ALGA0113329	21	0.05	42.12	0.186186	0.108108	13_195115227	13_195981812	13_195	14.894	0.8246	2.04
1116	DRGA0008501	ALGA0047359	30	0.05	42.17	0.271271	0.129129	8_29012004	8_29989385	8_29	14.899	0.8247	2.04
1948	MARC0102789	MARC0093436	22	0.05	42.22	0.213213	0.119119	15_20068118	15_20957636	15_20	14.922	0.8248	2.04
564	DRGA0004374	ALGA0022502	30	0.05	42.27	0.25025	0.152152	4_5009934	4_5978822	4_5	14.936	0.825	2.04
731	DRGA0005748	ALGA0031807	15	0.05	42.32	0.162162	0.104104	5_41021440	5_41801958	5_41	14.944	0.8254	2.04
804	ALGA0120964	ASGA0101598	29	0.05	42.37	0.248248	0.13013	6_9098392	6_9988020	6_9	14.963	0.8256	2.03
452	ASGA0083687	ALGA0113238	32	0.05	42.42	0.284284	0.153153	3_26019908	3_26981526	3_26	14.97	0.8257	2.03
932	MARC0083546	ALGA0113336	17	0.05	42.47	0.196196	0.113113	6_137028517	6_137996946	6_137	15.002	0.8259	2.03
1016	ALGA0041911	H3GA0021767	34	0.05	42.51	0.295295	0.158158	7_50022514	7_50996708	7_50	15.002	0.8263	2.03
8	MARC0027297	SIRI0000226	34	0.05	42.56	0.274274	0.153153	1_8005057	1_8977428	1_8	15.011	0.8265	2.03
1527	ASGA0082840	H3GA0033521	29	0.05	42.61	0.247247	0.139139	12_12033052	12_12986787	12_12	15.019	0.8267	2.03
820	MARC0049743	ALGA0034954	26	0.05	42.66	0.224224	0.112112	6_25014694	6_25988136	6_25	15.035	0.8269	2.03
483	MARC0112823	ASGA0014810	18	0.05	42.71	0.188188	0.112112	3_57066640	3_57971274	3_57	15.049	0.827	2.03
1085	ASGA0036896	ASGA0036974	32	0.05	42.76	0.248248	0.138138	7_120004932	7_120968439	7_120	15.065	0.8272	2.03
1793	ASGA0060879	ASGA0060965	31	0.05	42.81	0.259259	0.154154	14_7015382	14_7976507	14_7	15.077	0.8274	2.03
1451	ALGA0061077	H3GA0053492	25	0.05	42.86	0.242242	0.14014	11_16008214	11_16868639	11_16	15.099	0.8276	2.03
1542	DIAS0004287	H3GA0034018	31	0.05	42.91	0.255255	0.144144	12_27031621	12_27967661	12_27	15.104	0.8278	2.03
269	H3GA0005075	DIAS0004440	27	0.05	42.96	0.258258	0.138138	1_269007079	1_269994899	1_269	15.118	0.8282	2.03
633	ASGA0020248	ALGA0025995	27	0.05	43	0.251251	0.143143	4_74062508	4_74958610	4_74	15.128	0.8285	2.03
1597	ASGA0056575	DRGA0012206	29	0.05	43.05	0.253253	0.135135	13_20011097	13_20987180	13_20	15.141	0.8286	2.03
541	M1GA0004763	ALGA0021180	28	0.05	43.1	0.243243	0.143143	3_115043999	3_115997218	3_115	15.151	0.8289	2.03
1841	INRA0044164	MARC0009335	27	0.05	43.15	0.256256	0.138138	14_55009586	14_55901395	14_55	15.158	0.8293	2.03
2058	ALGA0109651	H3GA0045336	37	0.05	43.2	0.295295	0.159159	15_130008865	15_130961823	15_130	15.184	0.8295	2.03
1047	ALGA0042962	ALGA0043002	27	0.05	43.25	0.243243	0.137137	7_82016743	7_82934139	7_82	15.224	0.8296	2.03
861	ASGA0085124	ALGA0122630	29	0.05	43.29	0.265265	0.139139	6_66003236	6_66970542	6_66	15.237	0.8298	2.03
2225	ASGA0078921	ALGA0097126	22	0.05	43.34	0.211211	0.123123	18_13005978	18_13703707	18_13	15.269	0.8301	2.03
1096	H3GA0055839	ALGA0046368	24	0.05	43.39	0.23023	0.132132	8_9005737	8_9979611	8_9	15.284	0.8303	2.02
811	H3GA0053145	MARC0033972	31	0.05	43.44	0.27027	0.14014	6_16038529	6_16988486	6_16	15.292	0.8306	2.03
394	MARC0047372	ALGA0112097	33	0.05	43.49	0.277277	0.158158	2_120000220	2_120996301	2_120	15.297	0.8307	2.02
800	ASGA0093818	ALGA0103001	28	0.05	43.54	0.235235	0.137137	6_5015172	6_5943949	6_5	15.313	0.8309	2.02
451	MARC0060700	MARC0106079	33	0.05	43.58	0.263263	0.148148	3_25004846	3_25981314	3_25	15.328	0.8309	2.02
438	ALGA0017541	ASGA0092202	39	0.05	43.63	0.304304	0.169169	3_12025480	3_12990996	3_12	15.34	0.831	2.02
671	MARC0060587	ASGA0022327	39	0.05	43.68	0.293293	0.163163	4_112004496	4_112989131	4_112	15.343	0.8312	2.02
1008	ASGA0033352	INRA0025379	27	0.05	43.73	0.253253	0.142142	7_42008342	7_42952142	7_42	15.356	0.8315	2.02
774	ALGA0113880	H3GA0017010	18	0.05	43.77	0.202202	0.121121	5_84090279	5_84999488	5_84	15.387	0.8319	2.02
1756	ALGA0073046	ASGA0059468	23	0.05	43.82	0.222222	0.116116	13_179059613	13_179947855	13_179	15.403	0.832	2.02
1505	ALGA0063531	H3GA0032498	36	0.05	43.87	0.296296	0.144144	11_70023501	11_70998776	11_70	15.416	0.8322	2.02
254	MARC0101091	ASGA0006959	32	0.05	43.92	0.275275	0.158158	1_254000035	1_254994651	1_254	15.438	0.8325	2.02
429	ASGA0095700	M1GA0026528	23	0.05	43.96	0.214214	0.118118	3_3014517	3_3963559	3_3	15.445	0.8326	2.02
1251	ALGA0052075	ASGA0042354	33	0.05	44.01	0.267267	0.154154	9_26075964	9_26997617	9_26	15.452	0.8327	2.02
1764	H3GA0037776	ASGA0101797	16	0.05	44.06	0.157157	0.092092	13_187046100	13_187956505	13_187	15.467	0.833	2.02
291	INRA0060764	ALGA0104242	32	0.05	44.11	0.268268	0.153153	2_16004416	2_16971939	2_16	15.479	0.8331	2.02
997	M1GA0010001	ASGA0032614	19	0.05	44.15	0.196196	0.118118	7_31058899	7_31986215	7_31	15.509	0.833	2.02
1924	ASGA0068026	ASGA0068126	29	0.05	44.2	0.264264	0.153153	14_138017397	14_138988314	14_138	15.516	0.8333	2.02
34	ALGA0002567	H3GA0001443	24	0.05	44.25	0.243243	0.129129	1_34025396	1_34957761	1_34	15.534	0.8337	2.02
737	ALGA0031885	ASGA0025524	14	0.05	44.3	0.159159	0.097097	5_47014709	5_47766758	5_47	15.555	0.834	2.02
2203	ALGA0095920	ASGA0077841	33	0.05	44.34	0.294294	0.148148	17_54045554	17_54971328	17_54	15.554	0.8344	2.02
969	M1GA0009193	ASGA0030649	30	0.05	44.39	0.255255	0.134134	7_3051315	7_3989324	7_3	15.565	0.8346	2.02
1753	CASI0008729	ALGA0100552	20	0.05	44.44	0.216216	0.125125	13_176019131	13_176994381	13_176	15.586	0.8349	2.02
868	ALGA0112621	MARC0020134	35	0.05	44.49	0.294294	0.159159	6_73007048	6_73992695	6_73	15.606	0.8351	2.02
1084	H3GA0023533	INRA0028859	26	0.05	44.53	0.233233	0.098098	7_119005476	7_119949730	7_119	15.626	0.8354	2.01
979	MARC0018894	H3GA0020066	26	0.05	44.58	0.245245	0.149149	7_13040858	7_13995971	7_13	15.646	0.8356	2.01
736	ASGA0025505	H3GA0016291	20	0.05	44.63	0.209209	0.12012	5_46020466	5_46984420	5_46	15.65	0.836	2.01
2209	ALGA0096597	ALGA0096700	32	0.05	44.67	0.281281	0.146146	17_60015229	17_60981380	17_60	15.668	0.8361	2.01
2035	ASGA0070277	DRGA0015346	19	0.05	44.72	0.206206	0.114114	15_107043295	15_107996921	15_107	15.683	0.8363	2.01
2092	MARC0041634	MARC0050220	30	0.05	44.76	0.27027	0.134134	16_23020259	16_23917143	16_23	15.691	0.8365	2.01
999	DIAS0000657	H3GA0020971	27	0.05	44.81	0.242242	0.133133	7_33022897	7_33983542	7_33	15.709	0.8366	2.01
603	ALGA0024909	INRA0014025	20	0.05	44.86	0.194194	0.105105	4_44013529	4_44982224	4_44	15.735	0.8369	2.01
1071	DRGA0008086	ALGA0044431	27	0.05	44.9	0.243243	0.125125	7_106025579	7_106962663	7_106	15.751	0.8372	2.01
167	ALGA0006855	ASGA0085442	30	0.05	44.95	0.248248	0.139139	1_167123151	1_167989461	1_167	15.759	0.8375	2.01
1012	ASGA0033595	ALGA0046005	31	0.05	45	0.263263	0.138138	7_46012474	7_46992038	7_46	15.774	0.8374	2.01
1599	MARC0064771	ALGA0068834	36	0.05	45.04	0.252252	0.152152	13_22038326	13_22978622	13_22	15.777	0.8376	2.01
964	MARC0051640	ASGA0083721	23	0.05	45.09	0.241241	0.125125	6_169095204	6_169991113	6_169	15.785	0.8377	2.01
669	ASGA0022047	ALGA0028142	29	0.05	45.13	0.247247	0.13013	4_110018364	4_110995943	4_110	15.795	0.8381	2.01
694	ASGA0023717	M1GA0007230	26	0.05	45.18	0.22022	0.126126	5_4083185	5_4910402	5_4	15.802	0.8382	2.01
1218	ASGA0085098	MARC0023077	35	0.05	45.23	0.299299	0.15015	8_132008266	8_132947616	8_132	15.82	0.8381	2.01
1454	H3GA0031500	ALGA0061235	23	0.05	45.27	0.217217	0.103103	11_19018315	11_19989624	11_19	15.828	0.8384	2.01
1867	INRA0045169	ALGA0079267	32	0.05	45.32	0.251251	0.137137	14_81017486	14_81983361	14_81	15.831	0.8386	2.01
1011	ASGA0033508	ASGA0033592	30	0.05	45.36	0.27027	0.145145	7_45019274	7_45991916	7_45	15.85	0.8387	2.01
155	ALGA0006516	ALGA0006539	15	0.05	45.41	0.156156	0.105105	1_155015630	1_155986286	1_155	15.85	0.839	2.01
801	MARC0052069	ALGA0104738	32	0.05	45.45	0.254254	0.144144	6_6046464	6_6998593	6_6	15.856	0.8391	2.01
1408	H3GA0030180	ALGA0058833	26	0.05	45.5	0.227227	0.139139	10_43095989	10_43999595	10_43	15.863	0.8395	2.01
1486	ALGA0062356	ALGA0062394	24	0.05	45.54	0.195195	0.116116	11_51069351	11_51968741	11_51	15.883	0.8396	2.01
1787	MARC0018791	H3GA0038328	22	0.05	45.59	0.167167	0.097097	14_1002911	14_1975651	14_1	15.901	0.8398	2.01
1778	CASI0008730	MARC0094644	33	0.05	45.64	0.263263	0.142142	13_201041664	13_201995180	13_201	15.905	0.8401	2.01
406	ALGA0105117	ALGA0016099	25	0.05	45.68	0.207207	0.112112	2_132034716	2_132946181	2_132	15.91	0.8404	2.01
315	ALGA0013300	ALGA0013363	28	0.05	45.73	0.263263	0.15015	2_40001880	2_40921785	2_40	15.926	0.8405	2.01
2050	MARC0095728	ALGA0087350	29	0.05	45.77	0.249249	0.139139	15_122002659	15_122979514	15_122	15.935	0.8405	2.01
1238	H3GA0026627	ASGA0041802	31	0.05	45.82	0.282282	0.158158	9_13046542	9_13993343	9_13	15.942	0.8408	2.01
37	MARC0097193	MARC0062781	33	0.05	45.86	0.29029	0.154154	1_37001580	1_37913141	1_37	15.942	0.8409	2.01
1497	H3GA0032114	ASGA0051232	30	0.05	45.91	0.246246	0.138138	11_62019923	11_62961297	11_62	15.95	0.841	2.01
1835	H3GA0040160	INRA0044054	26	0.05	45.95	0.216216	0.131131	14_49097065	14_49976061	14_49	15.955	0.8414	2.01
6	MARC0097604	ASGA0000706	32	0.04	46	0.266266	0.137137	1_6018515	1_6992339	1_6	15.965	0.8416	2.01
1093	ALGA0112793	ALGA0046311	22	0.04	46.04	0.212212	0.12012	8_6005544	8_6945258	8_6	15.977	0.8419	2.01
123	ISU10000568	ASGA0004416	28	0.04	46.09	0.236236	0.129129	1_123133058	1_123995795	1_123	15.986	0.842	2.01
31	ASGA0002068	ALGA0002394	34	0.04	46.13	0.257257	0.135135	1_31045389	1_31995475	1_31	15.991	0.8423	2.01
1556	ALGA0103592	ASGA0100140	23	0.04	46.18	0.226226	0.126126	12_41124486	12_41948075	12_41	16	0.8425	2.01
1626	MARC0052024	DRGA0012366	17	0.04	46.22	0.165165	0.096096	13_49088894	13_49951109	13_49	16.006	0.843	2.01
1078	ASGA0036350	ALGA0103585	22	0.04	46.27	0.197197	0.114114	7_113000004	7_113945516	7_113	16.016	0.8432	2.01
1847	ASGA0063956	MARC0035949	26	0.04	46.31	0.227227	0.147147	14_61040303	14_61937863	14_61	16.022	0.8436	2.01
1875	MARC0073691	ASGA0065207	28	0.04	46.35	0.215215	0.14014	14_89052179	14_89964889	14_89	16.017	0.844	2.01
663	ALGA0027590	H3GA0013965	35	0.04	46.4	0.273273	0.132132	4_104015474	4_104992132	4_104	16.028	0.8441	2.01
892	MARC0017916	DIAS0004496	37	0.04	46.44	0.298298	0.147147	6_97029805	6_97994715	6_97	16.035	0.8442	2.01
1281	ASGA0043275	ALGA0121140	27	0.04	46.49	0.239239	0.129129	9_56035118	9_56935332	9_56	16.04	0.8444	2.01
1216	ASGA0102829	MARC0035965	27	0.04	46.53	0.232232	0.131131	8_130007322	8_130841277	8_130	16.057	0.8446	2.01
1522	ALGA0103381	ALGA0064668	34	0.04	46.58	0.257257	0.129129	12_7006069	12_7980955	12_7	16.07	0.8448	2.01
666	ALGA0027844	MARC0012235	25	0.04	46.62	0.214214	0.119119	4_107002287	4_107879743	4_107	16.092	0.8449	2.01
2047	ALGA0087013	ASGA0070560	36	0.04	46.66	0.261261	0.146146	15_119007627	15_119995203	15_119	16.107	0.845	2.01
678	MARC0019427	ALGA0122172	36	0.04	46.71	0.284284	0.15015	4_119014832	4_119939630	4_119	16.113	0.8452	2.01
2232	ASGA0079103	ALGA0097365	27	0.04	46.75	0.266266	0.133133	18_20008612	18_20989562	18_20	16.129	0.8455	2.01
1006	INRA0025246	MARC0020180	27	0.04	46.8	0.238238	0.114114	7_40003757	7_40992620	7_40	16.139	0.8458	2.01
355	H3GA0006928	MARC0035813	16	0.04	46.84	0.183183	0.086086	2_81047093	2_81997126	2_81	16.165	0.8461	2.01
629	ASGA0020073	H3GA0012923	30	0.04	46.89	0.259259	0.139139	4_70022189	4_70981638	4_70	16.174	0.8461	2.01
1643	DIAS0000744	MARC0001190	29	0.04	46.93	0.238238	0.127127	13_66004327	13_66981269	13_66	16.187	0.8463	2.01
1568	ASGA0055081	ALGA0067033	28	0.04	46.97	0.271271	0.14014	12_53038625	12_53995960	12_53	16.206	0.8464	2
314	DBWU0000851	ASGA0010032	37	0.04	47.02	0.286286	0.153153	2_39035908	2_39951722	2_39	16.215	0.8465	2
1618	ASGA0057378	ALGA0069836	26	0.04	47.06	0.232232	0.125125	13_41037234	13_41985775	13_41	16.234	0.8465	2
1893	H3GA0041895	ALGA0080877	28	0.04	47.11	0.233233	0.14014	14_107017326	14_107925126	14_107	16.234	0.8467	2
538	ASGA0016106	ASGA0016214	31	0.04	47.15	0.284284	0.148148	3_112007935	3_112989046	3_112	16.241	0.8468	2
1769	MARC0066830	MARC0006936	29	0.04	47.19	0.247247	0.132132	13_192073106	13_192989167	13_192	16.257	0.8471	2
1072	MARC0029691	ASGA0035905	21	0.04	47.24	0.224224	0.131131	7_107017794	7_107935045	7_107	16.278	0.8473	2
1070	ALGA0044337	ALGA0044384	24	0.04	47.28	0.215215	0.125125	7_105026052	7_105990032	7_105	16.299	0.8474	2
1512	H3GA0032778	H3GA0032885	33	0.04	47.32	0.293293	0.152152	11_77002835	11_77915899	11_77	16.307	0.8476	2
25	INRA0001185	ASGA0001721	26	0.04	47.37	0.249249	0.136136	1_25087661	1_25977102	1_25	16.321	0.8478	2
1592	ALGA0068381	ASGA0056399	35	0.04	47.41	0.286286	0.152152	13_15010510	13_15986303	13_15	16.326	0.8479	2
2101	MARC0075925	ASGA0072950	21	0.04	47.46	0.215215	0.127127	16_32001974	16_32772983	16_32	16.334	0.848	2
1271	MARC0055383	ASGA0100689	24	0.04	47.5	0.193193	0.112112	9_46078484	9_46950278	9_46	16.347	0.848	2
585	ALGA0024155	ALGA0024190	18	0.04	47.54	0.167167	0.086086	4_26029151	4_26990261	4_26	16.384	0.8482	2
2206	ALGA0096195	ALGA0096314	34	0.04	47.59	0.301301	0.163163	17_57034002	17_57965106	17_57	16.388	0.8483	2
1259	ALGA0052348	ALGA0052395	29	0.04	47.63	0.249249	0.135135	9_34012998	9_34948658	9_34	16.399	0.8484	2
871	MARC0097310	ASGA0094944	36	0.04	47.67	0.287287	0.153153	6_76007064	6_76964004	6_76	16.419	0.8484	2
2151	ASGA0074986	ALGA0092674	21	0.04	47.72	0.201201	0.12012	17_2004431	17_2986144	17_2	16.427	0.8487	2
924	MARC0059303	ALGA0036682	26	0.04	47.76	0.211211	0.117117	6_129085737	6_129949124	6_129	16.47	0.8486	1.99
703	ASGA0024549	ASGA0024607	30	0.04	47.8	0.27027	0.143143	5_13003250	5_13940475	5_13	16.462	0.849	2
799	MARC0010736	ALGA0115538	45	0.04	47.85	0.325325	0.166166	6_4009114	6_4992569	6_4	16.474	0.8491	1.99
48	ASGA0002642	ALGA0003202	25	0.04	47.89	0.214214	0.122122	1_48054130	1_48988752	1_48	16.489	0.8491	1.99
50	ASGA0002700	DIAS0001404	24	0.04	47.93	0.21021	0.123123	1_50037586	1_50997988	1_50	16.5	0.8493	1.99
557	MARC0074301	ASGA0083194	23	0.04	47.98	0.187187	0.117117	3_131045983	3_131996673	3_131	16.508	0.8495	1.99
1236	ALGA0051348	ALGA0051452	25	0.04	48.02	0.234234	0.128128	9_11056708	9_11995464	9_11	16.524	0.8497	1.99
963	ASGA0030357	MARC0092512	25	0.04	48.06	0.211211	0.126126	6_168005287	6_168931165	6_168	16.546	0.85	1.99
268	M1GA0001651	ALGA0010622	33	0.04	48.11	0.273273	0.139139	1_268000680	1_268956883	1_268	16.558	0.8501	1.99
553	ASGA0096643	ALGA0106996	25	0.04	48.15	0.229229	0.124124	3_127052007	3_127835925	3_127	16.563	0.8504	1.99
981	INRA0023780	DRGA0007199	26	0.04	48.19	0.239239	0.132132	7_15013876	7_15947194	7_15	16.574	0.8505	1.99
1605	ALGA0069288	ASGA0057032	30	0.04	48.24	0.282282	0.155155	13_28030190	13_28995961	13_28	16.591	0.8505	1.99
1752	ASGA0059350	ASGA0090020	20	0.04	48.28	0.198198	0.11011	13_175038581	13_175912158	13_175	16.598	0.8508	1.99
2057	ASGA0071208	ASGA0092912	30	0.04	48.32	0.242242	0.128128	15_129002403	15_129971003	15_129	16.615	0.851	1.99
816	ASGA0104447	MARC0055598	21	0.04	48.37	0.227227	0.128128	6_21157031	6_21981768	6_21	16.63	0.851	1.99
568	ALGA0022929	ALGA0023014	31	0.04	48.41	0.247247	0.129129	4_9007447	4_9963475	4_9	16.636	0.8511	1.99
1289	ASGA0043571	ALGA0053613	21	0.04	48.45	0.195195	0.102102	9_64008471	9_64998031	9_64	16.646	0.8513	1.99
1280	MARC0014233	MARC0017034	30	0.04	48.49	0.248248	0.122122	9_55019712	9_55981385	9_55	16.661	0.8515	1.99
362	MARC0026453	ALGA0014352	33	0.04	48.54	0.261261	0.138138	2_88005603	2_88974736	2_88	16.671	0.8516	1.99
701	ASGA0092224	DIAS0000806	25	0.04	48.58	0.226226	0.128128	5_11077963	5_11960951	5_11	16.682	0.8517	1.99
534	ASGA0105798	ASGA0091904	25	0.04	48.62	0.228228	0.123123	3_108010620	3_108999772	3_108	16.693	0.8518	1.99
1373	MARC0017335	ALGA0056924	22	0.04	48.67	0.21021	0.115115	10_8070089	10_8979717	10_8	16.701	0.852	1.99
870	ALGA0113636	ALGA0115349	20	0.04	48.71	0.208208	0.098098	6_75075076	6_75971591	6_75	16.723	0.8521	1.99
2153	ALGA0092770	ALGA0092829	19	0.04	48.75	0.182182	0.111111	17_4018290	17_4962308	17_4	16.74	0.8523	1.99
681	MARC0047995	ALGA0119382	36	0.04	48.79	0.307307	0.168168	4_122002981	4_122958588	4_122	16.756	0.8524	1.99
1573	MARC0093130	ALGA0111582	31	0.04	48.84	0.26026	0.121121	12_58017447	12_58970976	12_58	16.761	0.8526	1.99
1638	ASGA0057854	H3GA0036663	24	0.04	48.88	0.211211	0.117117	13_61042899	13_61964883	13_61	16.775	0.8527	1.98
1870	MARC0088303	H3GA0041240	22	0.04	48.92	0.182182	0.104104	14_84094260	14_84968172	14_84	16.783	0.8529	1.98
72	H3GA0001996	H3GA0002014	26	0.04	48.96	0.253253	0.14014	1_72013436	1_72960619	1_72	16.79	0.853	1.98
110	INRA0003749	ALGA0005524	19	0.04	49.01	0.176176	0.1001	1_110012906	1_110947652	1_110	16.799	0.8531	1.98
2178	H3GA0048332	ALGA0094268	28	0.04	49.05	0.244244	0.135135	17_29033480	17_29976476	17_29	16.809	0.8534	1.98
2196	ASGA0083472	H3GA0049233	23	0.04	49.09	0.224224	0.124124	17_47177183	17_47982075	17_47	16.824	0.8536	1.98
260	ALGA0122208	H3GA0004655	27	0.04	49.13	0.257257	0.149149	1_260023554	1_260977522	1_260	16.844	0.8537	1.98
573	ALGA0023388	H3GA0012107	29	0.04	49.17	0.249249	0.122122	4_14014473	4_14986217	4_14	16.861	0.8537	1.98
985	DRGA0007281	ALGA0039254	34	0.04	49.22	0.264264	0.143143	7_19010124	7_19982518	7_19	16.863	0.8538	1.98
359	H3GA0006974	H3GA0007003	29	0.04	49.26	0.25025	0.149149	2_85003252	2_85989871	2_85	16.867	0.8542	1.98
416	DIAS0003555	DBWU0001071	17	0.04	49.3	0.173173	0.105105	2_142009823	2_142952127	2_142	16.885	0.8545	1.98
598	MARC0043520	ALGA0024771	23	0.04	49.34	0.199199	0.111111	4_39078845	4_39989721	4_39	16.893	0.8547	1.98
2177	ASGA0102793	ALGA0094190	34	0.04	49.38	0.262262	0.156156	17_28007145	17_28984340	17_28	16.902	0.8548	1.98
1721	ALGA0072288	MARC0048103	18	0.04	49.43	0.196196	0.094094	13_144000294	13_144956890	13_144	16.912	0.8553	1.98
704	ALGA0030701	ASGA0024711	36	0.04	49.47	0.29029	0.165165	5_14025761	5_14993691	5_14	16.911	0.8555	1.98
1736	MARC0063230	ALGA0072637	16	0.04	49.51	0.145145	0.085085	13_159013630	13_159994323	13_159	16.917	0.8558	1.98
1411	ALGA0058977	DIAS0002581	25	0.04	49.55	0.215215	0.114114	10_46114070	10_46949247	10_46	16.937	0.8561	1.98
563	H3GA0054219	ALGA0022382	34	0.04	49.59	0.292292	0.137137	4_4050159	4_4982795	4_4	16.947	0.8562	1.98
1824	MARC0003105	MARC0039280	35	0.04	49.64	0.293293	0.155155	14_38016878	14_38983097	14_38	16.954	0.8563	1.98
240	MARC0040681	M1GA0001375	30	0.04	49.68	0.234234	0.121121	1_240012298	1_240985789	1_240	16.959	0.8564	1.98
279	ALGA0011377	ALGA0011460	22	0.04	49.72	0.212212	0.127127	2_4008342	2_4966521	2_4	16.973	0.8566	1.98
446	ASGA0098830	ASGA0013828	36	0.04	49.76	0.295295	0.148148	3_20010090	3_20982326	3_20	16.984	0.8567	1.98
1406	MARC0102352	ALGA0058676	24	0.04	49.8	0.21021	0.103103	10_41003878	10_41957220	10_41	17.001	0.8568	1.98
797	ALGA0112228	MARC0077625	17	0.04	49.85	0.183183	0.107107	6_2018929	6_2978592	6_2	17.024	0.8571	1.98
15	DRGA0000172	ASGA0001363	40	0.04	49.89	0.289289	0.155155	1_15010885	1_15975108	1_15	17.022	0.8574	1.98
1285	ASGA0043514	H3GA0027660	26	0.04	49.93	0.242242	0.143143	9_60013811	9_60964296	9_60	17.02	0.8576	1.98
2001	MARC0083654	ALGA0085846	9	0.04	49.97	0.114114	0.066066	15_73361187	15_73900108	15_73	17.038	0.8577	1.98
1082	ALGA0045283	DBNP0002208	27	0.04	50.01	0.238238	0.129129	7_117014716	7_117999329	7_117	17.057	0.8577	1.98
971	M1GA0009455	H3GA0019741	33	0.04	50.05	0.268268	0.152152	7_5008671	7_5974411	7_5	17.061	0.858	1.98
2144	ALGA0092079	MARC0018217	30	0.04	50.09	0.273273	0.139139	16_75028230	16_75953504	16_75	17.068	0.8581	1.98
970	MARC0092927	H3GA0019652	24	0.04	50.14	0.209209	0.099099	7_4033876	7_4987058	7_4	17.08	0.8583	1.98
1354	ALGA0055442	ASGA0044925	37	0.04	50.18	0.279279	0.134134	9_129012278	9_129998963	9_129	17.089	0.8585	1.98
817	ASGA0091250	ALGA0123094	20	0.04	50.22	0.186186	0.101101	6_22096090	6_22994630	6_22	17.108	0.8585	1.98
2219	ASGA0105714	MARC0034114	33	0.04	50.26	0.256256	0.134134	18_7014837	18_7969587	18_7	17.118	0.8586	1.98
628	ASGA0020045	ALGA0025682	22	0.04	50.3	0.2002	0.114114	4_69094210	4_69991162	4_69	17.135	0.8588	1.98
715	ALGA0108399	H3GA0016131	22	0.04	50.34	0.191191	0.092092	5_25042300	5_25995008	5_25	17.153	0.8589	1.98
646	ASGA0020642	BGIS0006992	30	0.04	50.38	0.251251	0.128128	4_87003556	4_87990037	4_87	17.162	0.859	1.98
251	ASGA0101301	DRGA0002331	32	0.04	50.42	0.274274	0.143143	1_251014962	1_251969178	1_251	17.177	0.8592	1.98
1192	ALGA0049066	ALGA0049099	18	0.04	50.47	0.172172	0.099099	8_106084909	8_106921456	8_106	17.193	0.8593	1.98
377	MARC0074251	ALGA0014743	30	0.04	50.51	0.222222	0.126126	2_103046379	2_103930794	2_103	17.209	0.8594	1.98
1647	ALGA0115189	CASI0009375	21	0.04	50.55	0.192192	0.116116	13_70046888	13_70840761	13_70	17.219	0.8595	1.97
1124	MARC0100246	ASGA0038699	24	0.04	50.59	0.222222	0.121121	8_37024885	8_37971437	8_37	17.223	0.8597	1.98
1065	ASGA0035629	ALGA0044145	27	0.04	50.63	0.237237	0.115115	7_100048503	7_100937263	7_100	17.235	0.8598	1.97
1782	H3GA0038148	MARC0083424	29	0.04	50.67	0.247247	0.145145	13_205007538	13_205987622	13_205	17.252	0.86	1.97
1900	ALGA0081207	ASGA0066255	21	0.04	50.71	0.18018	0.092092	14_114048852	14_114987510	14_114	17.258	0.8602	1.97
2099	MARC0066925	MARC0073781	27	0.04	50.75	0.216216	0.124124	16_30090372	16_30992992	16_30	17.263	0.8603	1.97
1744	ALGA0072783	ALGA0112067	19	0.04	50.79	0.165165	0.101101	13_167013841	13_167912357	13_167	17.279	0.8604	1.97
495	ALGA0019649	ASGA0015058	19	0.04	50.83	0.17017	0.105105	3_69064086	3_69916171	3_69	17.295	0.8605	1.97
523	ASGA0015494	ALGA0020318	24	0.04	50.88	0.188188	0.097097	3_97020788	3_97928997	3_97	17.303	0.8607	1.97
1519	ASGA0091210	MARC0032607	21	0.04	50.92	0.207207	0.118118	12_4069264	12_4819309	12_4	17.308	0.8609	1.97
1827	MARC0040756	ALGA0077178	26	0.04	50.96	0.244244	0.129129	14_41008604	14_41985970	14_41	17.312	0.8611	1.97
1221	ASGA0040385	ASGA0103440	37	0.04	51	0.283283	0.138138	8_135029006	8_135998679	8_135	17.318	0.8612	1.97
803	MARC0014900	ALGA0119700	35	0.04	51.04	0.275275	0.143143	6_8009686	6_8955541	6_8	17.327	0.8615	1.97
1426	ASGA0048778	SIRI0001003	21	0.04	51.08	0.193193	0.102102	10_61014460	10_61970753	10_61	17.335	0.8616	1.97
699	ALGA0030183	MARC0059533	30	0.04	51.12	0.262262	0.136136	5_9023119	5_9995640	5_9	17.351	0.8617	1.97
301	ALGA0121290	ALGA0102983	23	0.04	51.16	0.213213	0.112112	2_26021506	2_26852221	2_26	17.359	0.8618	1.97
876	ASGA0095515	ASGA0102005	31	0.04	51.2	0.269269	0.128128	6_81025204	6_81951114	6_81	17.371	0.8618	1.97
391	ALGA0015239	ASGA0011472	28	0.04	51.24	0.248248	0.146146	2_117024096	2_117990345	2_117	17.379	0.8619	1.97
1798	ALGA0075408	MARC0017899	29	0.04	51.28	0.261261	0.14014	14_12006796	14_12995347	14_12	17.402	0.862	1.97
1540	M1GA0026008	ALGA0065740	25	0.04	51.32	0.218218	0.126126	12_25019956	12_25979646	12_25	17.419	0.8621	1.97
662	ASGA0021513	ALGA0027591	37	0.04	51.36	0.286286	0.146146	4_103012851	4_103983746	4_103	17.434	0.8623	1.97
253	ASGA0006788	ASGA0084417	26	0.04	51.4	0.231231	0.128128	1_253022452	1_253992919	1_253	17.454	0.8625	1.97
579	ALGA0023882	DRGA0004585	39	0.04	51.45	0.306306	0.146146	4_20019566	4_20998807	4_20	17.466	0.8626	1.97
1624	ASGA0057485	H3GA0036418	19	0.04	51.49	0.178178	0.098098	13_47011821	13_47986476	13_47	17.484	0.8628	1.97
2249	ASGA0079599	MARC0083113	31	0.04	51.53	0.244244	0.139139	18_37012850	18_37977138	18_37	17.492	0.8629	1.97
1973	INRA0049226	MARC0046947	30	0.04	51.57	0.277277	0.155155	15_45010790	15_45993433	15_45	17.495	0.863	1.97
1517	M1GA0015746	ALGA0118028	27	0.04	51.61	0.236236	0.123123	12_2012613	12_2978883	12_2	17.502	0.8632	1.97
572	INRA0012770	ALGA0023389	23	0.04	51.65	0.217217	0.106106	4_13021237	4_13968247	4_13	17.528	0.8632	1.97
734	ASGA0102259	ALGA0031843	13	0.04	51.69	0.14014	0.083083	5_44096325	5_44962576	5_44	17.529	0.8636	1.97
577	ALGA0023755	ASGA0018865	34	0.04	51.73	0.254254	0.137137	4_18032705	4_18985682	4_18	17.533	0.8637	1.97
1797	ALGA0075247	MARC0050955	34	0.04	51.77	0.278278	0.138138	14_11024678	14_11967572	14_11	17.543	0.8639	1.97
2207	M1GA0022475	H3GA0050026	36	0.04	51.81	0.282282	0.158158	17_58015690	17_58994059	17_58	17.547	0.864	1.97
1864	ASGA0064648	INRA0045123	24	0.04	51.85	0.217217	0.107107	14_78009591	14_78969498	14_78	17.547	0.8643	1.97
1183	ALGA0048759	MARC0009354	11	0.04	51.89	0.14014	0.082082	8_97137849	8_97797439	8_97	17.577	0.8645	1.97
1557	MARC0058985	ASGA0054746	21	0.04	51.93	0.2002	0.106106	12_42093197	12_42973537	12_42	17.588	0.8646	1.97
1593	ASGA0056401	ALGA0068561	29	0.04	51.97	0.264264	0.134134	13_16000656	13_16975328	13_16	17.596	0.8647	1.97
252	ALGA0009230	ALGA0009321	34	0.04	52.01	0.285285	0.136136	1_252004313	1_252995827	1_252	17.599	0.8648	1.97
2	H3GA0000123	ALGA0108678	30	0.04	52.05	0.227227	0.123123	1_2073186	1_2946420	1_2	17.61	0.865	1.97
1619	ALGA0069839	ALGA0069868	22	0.04	52.09	0.191191	0.115115	13_42018773	13_42993162	13_42	17.631	0.8652	1.96
46	MARC0087435	DRGA0000780	24	0.04	52.13	0.239239	0.116116	1_46051365	1_46922822	1_46	17.659	0.8652	1.96
1090	ASGA0037542	ASGA0094962	27	0.04	52.17	0.228228	0.125125	8_3163279	8_3963606	8_3	17.669	0.8653	1.96
784	ASGA0096350	ALGA0033704	30	0.04	52.21	0.238238	0.128128	5_94038326	5_94970281	5_94	17.687	0.8654	1.96
428	ASGA0096867	ASGA0104642	23	0.04	52.25	0.219219	0.112112	3_2009933	3_2991972	3_2	17.696	0.8655	1.96
386	ALGA0014986	ALGA0015049	28	0.04	52.29	0.234234	0.136136	2_112028407	2_112968975	2_112	17.708	0.8655	1.96
1115	ASGA0105386	MARC0058450	24	0.04	52.33	0.217217	0.133133	8_28030557	8_28984752	8_28	17.719	0.8657	1.96
1886	ALGA0080371	ASGA0065624	25	0.04	52.37	0.222222	0.125125	14_100011521	14_100980791	14_100	17.728	0.8658	1.96
2185	H3GA0048794	MARC0065490	33	0.04	52.41	0.259259	0.135135	17_36079376	17_36984880	17_36	17.728	0.8658	1.96
293	H3GA0006215	ASGA0009502	23	0.04	52.45	0.214214	0.121121	2_18067468	2_18792838	2_18	17.74	0.866	1.96
1628	INRA0040190	ASGA0057593	22	0.04	52.49	0.201201	0.115115	13_51035222	13_51968579	13_51	17.741	0.8662	1.96
1120	DRGA0008528	ALGA0047569	35	0.04	52.53	0.275275	0.137137	8_33020210	8_33975949	8_33	17.748	0.8663	1.96
2052	MARC0059033	ALGA0087194	25	0.04	52.57	0.24024	0.131131	15_124033620	15_124944260	15_124	17.759	0.8664	1.96
1602	ALGA0069014	DRGA0012244	36	0.04	52.61	0.288288	0.143143	13_25012221	13_25983162	13_25	17.769	0.8665	1.96
1541	MARC0049315	ASGA0053893	28	0.04	52.64	0.247247	0.118118	12_26018442	12_26992374	12_26	17.775	0.8666	1.96
1595	MARC0025399	ASGA0083100	23	0.04	52.68	0.216216	0.117117	13_18048197	13_18999599	13_18	17.79	0.8666	1.96
1107	ALGA0103382	ASGA0038170	29	0.04	52.72	0.234234	0.119119	8_20011845	8_20972203	8_20	17.8	0.8667	1.96
1833	MARC0006678	ALGA0077464	28	0.04	52.76	0.23023	0.141141	14_47005710	14_47999414	14_47	17.805	0.8668	1.96
42	ASGA0103811	MARC0093726	21	0.04	52.8	0.186186	0.089089	1_42044006	1_42963683	1_42	17.813	0.8669	1.96
1874	MARC0014758	MARC0010152	30	0.04	52.84	0.279279	0.145145	14_88011312	14_88995928	14_88	17.831	0.867	1.96
1481	ALGA0116510	DRGA0011262	28	0.04	52.88	0.242242	0.123123	11_46003097	11_46971861	11_46	17.844	0.8672	1.96
1394	DRGA0010415	MARC0027994	16	0.04	52.92	0.169169	0.095095	10_29017432	10_29999918	10_29	17.853	0.8674	1.96
1702	ALGA0071900	ALGA0071916	21	0.04	52.96	0.208208	0.104104	13_125023459	13_125953561	13_125	17.881	0.8675	1.96
532	MARC0076903	MARC0023566	28	0.04	53	0.247247	0.128128	3_106098985	3_106999209	3_106	17.879	0.8677	1.96
590	H3GA0012449	ALGA0024435	29	0.04	53.04	0.251251	0.124124	4_31001616	4_31986054	4_31	17.896	0.8677	1.96
1751	ASGA0059342	MARC0060354	18	0.04	53.08	0.171171	0.094094	13_174064011	13_174999400	13_174	17.914	0.8679	1.96
958	MARC0034269	ALGA0037624	21	0.04	53.12	0.204204	0.112112	6_163017952	6_163973392	6_163	17.921	0.8681	1.96
798	H3GA0056764	ALGA0116736	28	0.04	53.16	0.234234	0.126126	6_3055374	6_3985864	6_3	17.94	0.8683	1.95
565	ASGA0017568	ASGA0017723	36	0.04	53.19	0.279279	0.135135	4_6006195	4_6966104	4_6	17.959	0.8684	1.95
1585	ASGA0055847	ALGA0117762	26	0.04	53.23	0.216216	0.117117	13_8031969	13_8995585	13_8	17.97	0.8684	1.95
783	ASGA0092424	ASGA0092476	26	0.04	53.27	0.233233	0.121121	5_93003178	5_93956402	5_93	17.98	0.8685	1.95
649	MARC0063216	ASGA0020877	31	0.04	53.31	0.275275	0.129129	4_90001950	4_90990818	4_90	17.989	0.8687	1.95
14	ALGA0001191	ALGA0001269	29	0.04	53.35	0.244244	0.141141	1_14032931	1_14970214	1_14	17.993	0.8688	1.95
407	MARC0113322	ALGA0016162	22	0.04	53.39	0.186186	0.101101	2_133040873	2_133980760	2_133	18.002	0.8689	1.95
865	MARC0038784	DRGA0017533	21	0.04	53.43	0.191191	0.101101	6_70030615	6_70993097	6_70	18.018	0.869	1.95
1534	H3GA0033795	MARC0045484	22	0.04	53.47	0.193193	0.109109	12_19016477	12_19933114	12_19	18.03	0.8692	1.95
1327	ASGA0096849	DRGA0009651	14	0.04	53.51	0.136136	0.086086	9_102021171	9_102878228	9_102	18.058	0.8693	1.95
445	H3GA0055945	MARC0092643	29	0.04	53.54	0.238238	0.114114	3_19041757	3_19959355	3_19	18.064	0.8694	1.95
687	H3GA0014881	MARC0077962	27	0.04	53.58	0.238238	0.113113	4_128019716	4_128983595	4_128	18.075	0.8695	1.95
548	MARC0090396	MARC0025201	30	0.04	53.62	0.253253	0.141141	3_122029079	3_122955203	3_122	18.088	0.8698	1.95
665	ALGA0027778	ASGA0021802	26	0.04	53.66	0.218218	0.096096	4_106002452	4_106981644	4_106	18.097	0.8699	1.95
957	ASGA0103740	ALGA0123396	19	0.04	53.7	0.163163	0.098098	6_162197759	6_162952216	6_162	18.106	0.8701	1.95
2060	ALGA0109369	ASGA0071451	27	0.04	53.74	0.218218	0.135135	15_132087485	15_132944475	15_132	18.117	0.8703	1.95
500	MARC0082152	MARC0050497	21	0.04	53.78	0.208208	0.108108	3_74014604	3_74916788	3_74	18.127	0.8705	1.95
1077	ASGA0036244	MARC0032543	31	0.04	53.81	0.264264	0.114114	7_112013868	7_112979795	7_112	18.132	0.8707	1.95
1615	MARC0115331	MARC0061667	12	0.04	53.85	0.153153	0.086086	13_38009874	13_38970717	13_38	18.153	0.8708	1.95
49	ASGA0002670	MARC0024683	25	0.04	53.89	0.232232	0.118118	1_49024494	1_49995943	1_49	18.167	0.8708	1.95
707	ALGA0030881	DIAS0000646	33	0.04	53.93	0.256256	0.142142	5_17004202	5_17963116	5_17	18.179	0.8709	1.95
950	ALGA0112024	ASGA0095712	29	0.04	53.97	0.244244	0.132132	6_155028884	6_155985365	6_155	18.188	0.871	1.95
1049	MARC0062881	ASGA0034797	29	0.04	54.01	0.243243	0.123123	7_84006618	7_84999260	7_84	18.207	0.8711	1.95
1105	ASGA0095935	ALGA0118376	31	0.04	54.04	0.244244	0.128128	8_18090147	8_18998092	8_18	18.214	0.8712	1.95
1457	DIAS0003495	DRGA0010960	29	0.04	54.08	0.261261	0.133133	11_22004837	11_22989633	11_22	18.223	0.8713	1.95
1848	ASGA0064020	ASGA0064054	23	0.04	54.12	0.218218	0.126126	14_62040147	14_62940656	14_62	18.232	0.8715	1.95
2188	H3GA0048900	ALGA0095021	31	0.04	54.16	0.254254	0.14014	17_39051655	17_39987755	17_39	18.241	0.8716	1.95
1720	MARC0019843	ALGA0072286	13	0.04	54.2	0.137137	0.082082	13_143009921	13_143988152	13_143	18.261	0.8717	1.94
688	M1GA0006854	H3GA0014976	27	0.04	54.23	0.234234	0.132132	4_129011587	4_129987443	4_129	18.265	0.8718	1.94
1380	ALGA0121879	ASGA0046771	24	0.04	54.27	0.208208	0.121121	10_15016286	10_15989695	10_15	18.27	0.8719	1.94
1244	INRA0031367	H3GA0026762	29	0.04	54.31	0.244244	0.133133	9_19011933	9_19965803	9_19	18.28	0.872	1.94
2049	DIAS0002965	ASGA0070938	28	0.04	54.35	0.236236	0.116116	15_121014341	15_121959926	15_121	18.29	0.8721	1.94
721	ALGA0031583	MARC0036874	27	0.04	54.39	0.232232	0.116116	5_31022891	5_31954627	5_31	18.302	0.8723	1.94
361	ALGA0014214	MARC0089036	38	0.04	54.43	0.293293	0.157157	2_87021610	2_87993525	2_87	18.312	0.8723	1.94
1015	DIAS0001401	MARC0030885	29	0.04	54.46	0.241241	0.14014	7_49019421	7_49998683	7_49	18.314	0.8725	1.94
2199	ASGA0077427	ALGA0107827	27	0.04	54.5	0.243243	0.13013	17_50028437	17_50993043	17_50	18.321	0.8725	1.94
1726	ASGA0059114	ALGA0119559	20	0.04	54.54	0.214214	0.11011	13_149029209	13_149938116	13_149	18.348	0.8726	1.94
700	INRA0018313	ALGA0030323	30	0.04	54.58	0.249249	0.13013	5_10011440	5_10966534	5_10	18.367	0.8727	1.94
370	ALGA0014521	MARC0078313	19	0.04	54.61	0.177177	0.094094	2_96004482	2_96965281	2_96	18.376	0.8727	1.94
449	ALGA0103397	ASGA0101242	31	0.04	54.65	0.237237	0.129129	3_23056536	3_23986027	3_23	18.38	0.8728	1.94
2100	ASGA0072890	H3GA0046403	30	0.04	54.69	0.257257	0.139139	16_31036811	16_31975346	16_31	18.39	0.873	1.94
29	ASGA0001915	ALGA0110143	28	0.04	54.73	0.246246	0.121121	1_29015726	1_29975230	1_29	18.4	0.8731	1.94
1222	ASGA0097617	ALGA0050233	41	0.04	54.77	0.29029	0.165165	8_136018155	8_136999564	8_136	18.406	0.8732	1.94
381	MARC0103716	ALGA0014885	24	0.04	54.8	0.193193	0.118118	2_107039074	2_107984868	2_107	18.421	0.8732	1.94
2181	ALGA0116711	H3GA0048595	27	0.04	54.84	0.2002	0.117117	17_32036504	17_32876461	17_32	18.424	0.8732	1.94
1245	MARC0048836	ALGA0122067	28	0.04	54.88	0.193193	0.119119	9_20048552	9_20762975	9_20	18.429	0.8733	1.94
1507	MARC0017453	CASI0009242	27	0.04	54.92	0.228228	0.126126	11_72012485	11_72970630	11_72	18.441	0.8734	1.94
1474	INRA0036137	ALGA0061993	21	0.04	54.95	0.193193	0.106106	11_39084967	11_39996016	11_39	18.441	0.8736	1.94
1195	MARC0052368	ALGA0049181	25	0.04	54.99	0.2002	0.111111	8_109170688	8_109980716	8_109	18.453	0.8737	1.94
1427	MARC0065561	ALGA0108722	28	0.04	55.03	0.233233	0.119119	10_62003873	10_62999575	10_62	18.469	0.8738	1.94
546	ASGA0016407	ALGA0021353	23	0.04	55.07	0.191191	0.099099	3_120018191	3_120987215	3_120	18.472	0.8739	1.94
869	MARC0057348	MARC0082589	24	0.04	55.1	0.229229	0.127127	6_74010403	6_74814601	6_74	18.491	0.874	1.94
2176	H3GA0048238	MARC0070752	31	0.04	55.14	0.243243	0.132132	17_27001870	17_27971107	17_27	18.501	0.874	1.94
883	ASGA0100686	MARC0083630	35	0.04	55.18	0.281281	0.138138	6_88012596	6_88895392	6_88	18.507	0.8741	1.94
2257	MARC0074688	ALGA0098508	33	0.04	55.22	0.257257	0.153153	18_45016156	18_45986389	18_45	18.509	0.8742	1.94
154	DIAS0000468	DRGA0001578	18	0.04	55.25	0.146146	0.059059	1_154026225	1_154980475	1_154	18.51	0.8744	1.94
414	MARC0098683	MARC0000659	27	0.04	55.29	0.232232	0.109109	2_140060739	2_140946764	2_140	18.527	0.8745	1.94
1498	ASGA0051239	MARC0036277	27	0.04	55.33	0.204204	0.11011	11_63018584	11_63994068	11_63	18.53	0.8747	1.94
2023	MARC0097077	INRA0049898	16	0.04	55.37	0.17017	0.099099	15_95009658	15_95945134	15_95	18.551	0.8748	1.94
11	ALGA0000957	MARC0008026	33	0.04	55.4	0.295295	0.143143	1_11000101	1_11994851	1_11	18.569	0.8749	1.94
679	SIRI0000293	ALGA0028943	32	0.04	55.44	0.238238	0.137137	4_120026231	4_120927582	4_120	18.585	0.875	1.94
95	ASGA0003903	ASGA0003955	29	0.04	55.48	0.246246	0.13013	1_95046968	1_95961121	1_95	18.589	0.875	1.93
656	ALGA0027115	ALGA0027207	32	0.04	55.51	0.257257	0.136136	4_97002310	4_97995599	4_97	18.596	0.8751	1.93
637	H3GA0013165	MARC0045195	27	0.04	55.55	0.248248	0.114114	4_78026722	4_78965149	4_78	18.604	0.8751	1.93
2223	ALGA0097014	ALGA0097034	18	0.04	55.59	0.155155	0.093093	18_11247266	18_11936845	18_11	18.636	0.8752	1.93
927	ALGA0036742	ASGA0029434	18	0.04	55.63	0.159159	0.092092	6_132005399	6_132972023	6_132	18.656	0.8752	1.93
667	ASGA0021867	H3GA0014119	32	0.04	55.66	0.25025	0.143143	4_108006931	4_108984164	4_108	18.673	0.8752	1.93
1367	ASGA0045801	DBMA0000231	29	0.04	55.7	0.236236	0.126126	10_2019141	10_2963617	10_2	18.68	0.8753	1.93
1081	ASGA0036544	ALGA0045273	28	0.04	55.74	0.255255	0.134134	7_116000136	7_116958093	7_116	18.693	0.8753	1.93
1342	MARC0093217	ALGA0054895	28	0.04	55.77	0.22022	0.1001	9_117029582	9_117984788	9_117	18.703	0.8754	1.93
1715	ASGA0059010	DIAS0000585	9	0.04	55.81	0.12012	0.059059	13_138301468	13_138875952	13_138	18.72	0.8755	1.93
250	ALGA0009101	ASGA0094559	33	0.04	55.85	0.249249	0.111111	1_250013621	1_250994492	1_250	18.728	0.8757	1.93
1567	ASGA0086721	M1GA0016958	23	0.04	55.88	0.193193	0.093093	12_52111959	12_52961015	12_52	18.744	0.8758	1.93
1392	ASGA0106167	ALGA0108720	26	0.04	55.92	0.228228	0.125125	10_27041651	10_27948149	10_27	18.765	0.8757	1.93
132	ALGA0006038	INRA0004262	20	0.04	55.96	0.189189	0.091091	1_132002472	1_132981087	1_132	18.777	0.8758	1.93
1103	H3GA0024356	ALGA0046667	27	0.04	55.99	0.231231	0.126126	8_16002409	8_16989807	8_16	18.786	0.8759	1.93
270	ASGA0007965	ASGA0008074	34	0.04	56.03	0.289289	0.136136	1_270022511	1_270988558	1_270	18.798	0.876	1.93
1158	MARC0010041	ALGA0048186	28	0.04	56.07	0.234234	0.123123	8_72018209	8_72983151	8_72	18.805	0.8761	1.93
2174	MARC0032380	M1GA0021701	25	0.04	56.1	0.218218	0.112112	17_25017561	17_25956169	17_25	18.823	0.8762	1.93
1509	ASGA0099369	ALGA0063994	32	0.04	56.14	0.273273	0.15015	11_74021364	11_74999586	11_74	18.829	0.8762	1.93
68	ALGA0004113	MARC0021047	22	0.04	56.18	0.207207	0.117117	1_68010353	1_68995266	1_68	18.847	0.8764	1.92
527	ASGA0097775	H3GA0010237	21	0.04	56.21	0.179179	0.102102	3_101024915	3_101982895	3_101	18.849	0.8766	1.92
1959	MARC0073099	H3GA0052608	21	0.04	56.25	0.199199	0.111111	15_31031464	15_31983380	15_31	18.864	0.8767	1.92
1658	ASGA0058349	ASGA0058400	31	0.04	56.29	0.26026	0.132132	13_81015330	13_81997528	13_81	18.867	0.8769	1.92
298	ASGA0090853	MARC0014260	33	0.04	56.32	0.249249	0.127127	2_23124623	2_23989843	2_23	18.883	0.8769	1.92
1110	ALGA0106023	ASGA0092531	18	0.04	56.36	0.171171	0.085085	8_23090534	8_23949972	8_23	18.894	0.8771	1.92
1571	ALGA0103221	ASGA0055300	33	0.04	56.4	0.265265	0.135135	12_56016128	12_56985632	12_56	18.902	0.8773	1.92
544	H3GA0010704	ALGA0021293	29	0.04	56.43	0.234234	0.122122	3_118020779	3_118914604	3_118	18.914	0.8775	1.92
1574	MARC0062541	MARC0002558	35	0.04	56.47	0.252252	0.136136	12_59021244	12_59945246	12_59	18.919	0.8776	1.92
778	ALGA0033410	ALGA0116901	20	0.04	56.51	0.183183	0.104104	5_88030675	5_88955012	5_88	18.925	0.8779	1.92
256	ASGA0098445	ALGA0009685	32	0.04	56.54	0.254254	0.141141	1_256044015	1_256980274	1_256	18.934	0.8779	1.92
677	ALGA0028676	ALGA0107393	30	0.04	56.58	0.225225	0.125125	4_118057780	4_118967610	4_118	18.94	0.8782	1.92
1923	ALGA0083112	H3GA0043369	31	0.04	56.62	0.236236	0.128128	14_137009935	14_137987585	14_137	18.947	0.8784	1.92
1284	MARC0051180	H3GA0027633	28	0.04	56.65	0.237237	0.135135	9_59099197	9_59977139	9_59	18.948	0.8784	1.92
239	H3GA0003998	ASGA0006349	34	0.04	56.69	0.269269	0.149149	1_239006112	1_239982240	1_239	18.951	0.8785	1.92
1300	CASI0008905	ALGA0053884	25	0.04	56.73	0.235235	0.124124	9_75039565	9_75989142	9_75	18.959	0.8786	1.92
2041	ALGA0086812	DRGA0015443	24	0.04	56.76	0.207207	0.101101	15_113155840	15_113969520	15_113	18.965	0.8788	1.92
910	MARC0105315	ASGA0101965	23	0.04	56.8	0.192192	0.109109	6_115015638	6_115989401	6_115	18.98	0.8789	1.92
111	H3GA0002553	ALGA0005563	17	0.04	56.83	0.15015	0.092092	1_111020504	1_111960665	1_111	18.998	0.879	1.92
2179	H3GA0048400	ALGA0117649	26	0.04	56.87	0.231231	0.121121	17_30029522	17_30925273	17_30	19.009	0.879	1.92
2075	ALGA0088840	DRGA0015753	23	0.04	56.91	0.221221	0.119119	16_6013623	16_6999307	16_6	19.025	0.8791	1.92
1596	DIAS0000308	MARC0001322	22	0.04	56.94	0.195195	0.104104	13_19011475	13_19995321	13_19	19.034	0.8792	1.92
1831	MARC0002883	MARC0095891	26	0.04	56.98	0.205205	0.116116	14_45015971	14_45909521	14_45	19.034	0.8793	1.92
1805	ASGA0089069	ASGA0061913	21	0.04	57.02	0.201201	0.103103	14_19040232	14_19915374	14_19	19.036	0.8795	1.92
1121	H3GA0055175	ASGA0038654	26	0.04	57.05	0.227227	0.118118	8_34060277	8_34975149	8_34	19.047	0.8795	1.92
2046	ALGA0086957	ASGA0070510	35	0.04	57.09	0.264264	0.142142	15_118020177	15_118998748	15_118	19.055	0.8795	1.92
1935	ALGA0083534	MARC0079869	27	0.04	57.12	0.202202	0.107107	15_7016345	15_7957035	15_7	19.062	0.8796	1.92
2072	MARC0077581	H3GA0045850	24	0.04	57.16	0.197197	0.115115	16_3001996	16_3988152	16_3	19.075	0.8797	1.92
1553	ASGA0101792	ASGA0054453	28	0.04	57.2	0.249249	0.134134	12_38016836	12_38911106	12_38	19.097	0.8799	1.92
1348	ALGA0055054	ASGA0044631	32	0.04	57.23	0.256256	0.13013	9_123003538	9_123980709	9_123	19.106	0.88	1.92
1351	H3GA0028349	MARC0032853	35	0.04	57.27	0.264264	0.135135	9_126001858	9_126973412	9_126	19.117	0.8801	1.92
631	INRA0014756	ALGA0025880	31	0.04	57.3	0.276276	0.139139	4_72016008	4_72992609	4_72	19.12	0.8801	1.92
1362	ASGA0102282	ALGA0118592	35	0.04	57.34	0.286286	0.144144	9_137060560	9_137970096	9_137	19.133	0.8802	1.92
2065	DIAS0002476	MARC0022007	32	0.04	57.38	0.262262	0.138138	15_137030651	15_137932641	15_137	19.138	0.8803	1.92
295	H3GA0006258	MARC0090630	25	0.04	57.41	0.235235	0.117117	2_20003686	2_20987826	2_20	19.164	0.8804	1.92
551	ASGA0016696	ASGA0016765	33	0.04	57.45	0.267267	0.137137	3_125017570	3_125976920	3_125	19.175	0.8804	1.92
281	ASGA0008593	ASGA0008719	32	0.04	57.48	0.271271	0.129129	2_6010457	2_6962060	2_6	19.186	0.8805	1.92
946	MARC0090227	ALGA0109493	25	0.04	57.52	0.225225	0.107107	6_151110732	6_151994661	6_151	19.193	0.8806	1.92
1283	ASGA0043379	H3GA0027603	31	0.04	57.56	0.242242	0.138138	9_58018443	9_58994013	9_58	19.195	0.8807	1.92
321	ALGA0109366	ASGA0095968	21	0.04	57.59	0.197197	0.102102	2_46093009	2_46993633	2_46	19.214	0.8808	1.92
151	ASGA0004922	ALGA0006470	12	0.04	57.63	0.107107	0.067067	1_151018802	1_151976342	1_151	19.231	0.8809	1.92
2246	MARC0055822	ASGA0079569	28	0.04	57.66	0.208208	0.106106	18_34007636	18_34974126	18_34	19.237	0.8809	1.91
1604	DIAS0002744	MARC0005109	25	0.04	57.7	0.211211	0.116116	13_27052606	13_27967225	13_27	19.251	0.881	1.91
44	ALGA0002972	MARC0042520	24	0.04	57.74	0.226226	0.117117	1_44006026	1_44980882	1_44	19.281	0.881	1.91
636	ALGA0026100	H3GA0013157	28	0.04	57.77	0.212212	0.117117	4_77017214	4_77996091	4_77	19.288	0.881	1.91
311	ALGA0013030	MARC0089377	20	0.04	57.81	0.161161	0.094094	2_36040992	2_36990237	2_36	19.301	0.8811	1.91
1360	MARC0033446	ALGA0055911	43	0.04	57.84	0.324324	0.159159	9_135025179	9_135974698	9_135	19.308	0.8811	1.91
360	ALGA0014165	ALGA0014211	31	0.04	57.88	0.279279	0.14014	2_86008048	2_86998119	2_86	19.315	0.8812	1.91
1240	ALGA0051662	INRA0031349	24	0.04	57.91	0.21021	0.117117	9_15018530	9_15907067	9_15	19.326	0.8814	1.91
1555	DIAS0000242	ALGA0066401	33	0.04	57.95	0.283283	0.148148	12_40010805	12_40974978	12_40	19.331	0.8816	1.91
1843	MARC0044077	ASGA0063736	32	0.04	57.99	0.256256	0.137137	14_57018753	14_57985494	14_57	19.335	0.8816	1.91
35	ALGA0002592	H3GA0001452	23	0.04	58.02	0.207207	0.105105	1_35022863	1_35960192	1_35	19.345	0.8818	1.91
1591	MARC0026729	ASGA0056338	28	0.04	58.06	0.23023	0.134134	13_14000314	13_14980016	13_14	19.35	0.8819	1.91
2197	M1GA0022151	ASGA0094555	29	0.04	58.09	0.239239	0.117117	17_48070953	17_48976253	17_48	19.364	0.882	1.91
405	ASGA0011926	ALGA0016019	35	0.04	58.13	0.273273	0.122122	2_131011402	2_131966594	2_131	19.374	0.882	1.91
243	ALGA0008881	INRA0006852	19	0.04	58.16	0.14014	0.081081	1_243132044	1_243910068	1_243	19.385	0.8821	1.91
1501	H3GA0032278	ASGA0051557	40	0.04	58.2	0.306306	0.143143	11_66004125	11_66994192	11_66	19.39	0.8822	1.91
1220	ALGA0050074	ASGA0040372	26	0.04	58.24	0.217217	0.124124	8_134006248	8_134978223	8_134	19.399	0.8823	1.91
17	H3GA0001012	M1GA0025178	32	0.04	58.27	0.259259	0.126126	1_17018073	1_17994147	1_17	19.399	0.8824	1.91
547	H3GA0010790	H3GA0010861	25	0.04	58.31	0.204204	0.111111	3_121006202	3_121992682	3_121	19.405	0.8826	1.91
39	ASGA0094398	ASGA0002447	28	0.04	58.34	0.246246	0.132132	1_39035990	1_39984957	1_39	19.408	0.8828	1.91
562	H3GA0011213	ASGA0101769	30	0.04	58.38	0.273273	0.152152	4_3068089	4_3965542	4_3	19.415	0.8828	1.91
1343	INRA0032404	ALGA0054907	12	0.04	58.41	0.109109	0.046046	9_118055760	9_118935456	9_118	19.433	0.8829	1.91
1370	ALGA0056563	MARC0029459	25	0.04	58.45	0.222222	0.124124	10_5011875	10_5997111	10_5	19.434	0.8831	1.91
2078	ALGA0089005	MARC0075042	12	0.04	58.48	0.122122	0.075075	16_9009966	16_9945684	16_9	19.459	0.8832	1.91
75	MARC0041363	ASGA0098061	31	0.04	58.52	0.232232	0.128128	1_75016276	1_75935727	1_75	19.466	0.8834	1.91
117	H3GA0002640	BGIS0007026	17	0.04	58.55	0.141141	0.074074	1_117193074	1_117982101	1_117	19.464	0.8836	1.91
397	ALGA0015591	DRGA0003514	30	0.04	58.59	0.247247	0.122122	2_123017679	2_123998374	2_123	19.477	0.8837	1.91
1227	H3GA0025937	ALGA0111321	27	0.04	58.62	0.233233	0.122122	9_2048278	9_2899096	9_2	19.488	0.8839	1.91
489	MARC0059402	ALGA0019489	26	0.04	58.66	0.229229	0.112112	3_63021021	3_63952433	3_63	19.493	0.8839	1.91
1978	MARC0012230	ASGA0069630	23	0.04	58.7	0.215215	0.113113	15_50085757	15_50992600	15_50	19.504	0.884	1.91
1482	DRGA0011263	H3GA0031948	21	0.04	58.73	0.165165	0.089089	11_47004421	11_47987894	11_47	19.521	0.8842	1.91
1219	ALGA0113876	DRGA0008973	30	0.04	58.77	0.237237	0.133133	8_133083356	8_133972547	8_133	19.538	0.8842	1.91
1094	ALGA0046300	ASGA0085447	28	0.04	58.8	0.223223	0.122122	8_7024930	8_7953062	8_7	19.545	0.8843	1.91
125	INRA0004080	ASGA0004457	28	0.04	58.84	0.214214	0.102102	1_125038717	1_125994480	1_125	19.555	0.8843	1.91
286	ALGA0011881	ASGA0098145	29	0.04	58.87	0.227227	0.115115	2_11020985	2_11984175	2_11	19.56	0.8843	1.91
2128	MARC0098653	ALGA0118557	24	0.04	58.91	0.221221	0.112112	16_59008528	16_59972351	16_59	19.561	0.8845	1.91
1832	ALGA0077382	MARC0042884	25	0.04	58.94	0.196196	0.12012	14_46031357	14_46974114	14_46	19.564	0.8846	1.91
1104	ALGA0046671	ASGA0099288	29	0.03	58.98	0.254254	0.125125	8_17019764	8_17989953	8_17	19.586	0.8847	1.91
759	ALGA0032662	INRA0019871	32	0.03	59.01	0.248248	0.121121	5_69024270	5_69976623	5_69	19.589	0.8847	1.91
1366	ALGA0117926	MARC0017802	31	0.03	59.05	0.217217	0.129129	10_1012154	10_1939231	10_1	19.598	0.8848	1.91
1547	ASGA0054033	ALGA0066043	25	0.03	59.08	0.219219	0.096096	12_32054593	12_32998605	12_32	19.609	0.8848	1.91
980	CASI0007196	H3GA0020089	26	0.03	59.12	0.213213	0.114114	7_14033760	7_14958637	7_14	19.62	0.8848	1.9
485	ASGA0097037	MARC0100038	30	0.03	59.15	0.234234	0.127127	3_59103849	3_59978761	3_59	19.631	0.8849	1.9
396	ALGA0104396	MARC0105139	28	0.03	59.19	0.221221	0.127127	2_122053061	2_122988585	2_122	19.643	0.885	1.9
22	ASGA0001620	ALGA0001738	27	0.03	59.22	0.237237	0.129129	1_22049086	1_22995675	1_22	19.649	0.8852	1.9
696	DIAS0001393	ASGA0023933	29	0.03	59.25	0.247247	0.125125	5_6007135	5_6997349	5_6	19.66	0.8852	1.9
1213	ASGA0097249	MARC0094443	20	0.03	59.29	0.17017	0.102102	8_127090631	8_127918304	8_127	19.669	0.8853	1.9
73	ASGA0003423	MARC0014911	20	0.03	59.32	0.178178	0.096096	1_73075452	1_73989375	1_73	19.671	0.8854	1.9
441	ASGA0013639	MARC0021375	25	0.03	59.36	0.196196	0.099099	3_15031636	3_15977071	3_15	19.678	0.8855	1.9
949	ASGA0087611	ASGA0094758	32	0.03	59.39	0.257257	0.135135	6_154017682	6_154994838	6_154	19.686	0.8856	1.9
1086	ASGA0037001	MARC0045334	23	0.03	59.43	0.21021	0.112112	7_121007567	7_121782508	7_121	19.696	0.8857	1.9
599	ASGA0019482	ALGA0024838	27	0.03	59.46	0.226226	0.113113	4_40015227	4_40993476	4_40	19.699	0.8858	1.9
1582	ALGA0101549	ALGA0067664	21	0.03	59.5	0.196196	0.103103	13_5004186	13_5982580	13_5	19.706	0.8861	1.9
1735	DRGA0012990	ALGA0072623	18	0.03	59.53	0.16016	0.091091	13_158002953	13_158956470	13_158	19.716	0.8862	1.9
658	ALGA0027241	DIAS0001383	30	0.03	59.57	0.216216	0.111111	4_99009275	4_99947929	4_99	19.718	0.8863	1.9
561	ASGA0016987	ASGA0017082	29	0.03	59.6	0.257257	0.127127	4_2020990	4_2983087	4_2	19.722	0.8863	1.9
1459	ASGA0050399	ASGA0050470	29	0.03	59.63	0.25025	0.133133	11_24036158	11_24956543	11_24	19.729	0.8865	1.9
2124	MARC0093043	ALGA0090971	26	0.03	59.67	0.207207	0.111111	16_55058926	16_55940212	16_55	19.737	0.8866	1.9
1395	H3GA0029820	ASGA0047494	21	0.03	59.7	0.18018	0.102102	10_30034039	10_30907607	10_30	19.748	0.8867	1.9
1630	ASGA0057632	MARC0058026	37	0.03	59.74	0.28028	0.129129	13_53022009	13_53999393	13_53	19.754	0.8868	1.9
1986	MARC0024421	DRGA0015166	28	0.03	59.77	0.226226	0.108108	15_58005141	15_58989083	15_58	19.759	0.8869	1.9
1001	ASGA0032860	ALGA0040739	33	0.03	59.81	0.277277	0.13013	7_35042872	7_35970410	7_35	19.764	0.8869	1.9
292	H3GA0006144	ALGA0012322	28	0.03	59.84	0.233233	0.126126	2_17033677	2_17998901	2_17	19.771	0.887	1.9
131	MARC0095569	ALGA0006036	24	0.03	59.87	0.198198	0.104104	1_131011234	1_131975806	1_131	19.783	0.8871	1.9
1631	ALGA0070305	MARC0030786	31	0.03	59.91	0.25025	0.138138	13_54012149	13_54992716	13_54	19.788	0.8871	1.9
149	ALGA0006424	ASGA0004902	17	0.03	59.94	0.141141	0.055055	1_149029738	1_149967322	1_149	19.797	0.8872	1.9
1826	H3GA0039888	ALGA0077120	17	0.03	59.98	0.161161	0.089089	14_40005620	14_40986299	14_40	19.804	0.8872	1.9
2259	ALGA0098565	ASGA0080210	33	0.03	60.01	0.247247	0.13013	18_47003416	18_47982955	18_47	19.817	0.8873	1.9
1443	H3GA0031210	MARC0003495	34	0.03	60.05	0.251251	0.117117	11_8015295	11_8991020	11_8	19.824	0.8873	1.9
317	DIAS0001086	MARC0054988	19	0.03	60.08	0.195195	0.102102	2_42031935	2_42971165	2_42	19.842	0.8873	1.9
645	ALGA0026404	ASGA0020640	22	0.03	60.11	0.185185	0.099099	4_86016064	4_86979661	4_86	19.851	0.8874	1.9
1191	ALGA0049004	ASGA0039557	24	0.03	60.15	0.201201	0.11011	8_105015770	8_105806701	8_105	19.86	0.8874	1.9
2166	INRA0052838	INRA0052906	27	0.03	60.18	0.262262	0.129129	17_17019276	17_17954922	17_17	19.866	0.8876	1.9
1763	ASGA0091340	H3GA0037781	14	0.03	60.22	0.158158	0.078078	13_186009649	13_186992948	13_186	19.877	0.8878	1.9
1668	MARC0112799	ALGA0114029	21	0.03	60.25	0.212212	0.118118	13_91067060	13_91968631	13_91	19.886	0.8879	1.9
299	ASGA0009648	M1GA0002799	30	0.03	60.28	0.251251	0.12012	2_24006981	2_24964648	2_24	19.892	0.888	1.9
1165	H3GA0025025	ALGA0048364	22	0.03	60.32	0.203203	0.108108	8_79010992	8_79962093	8_79	19.901	0.888	1.9
1891	MARC0086765	INRA0046441	26	0.03	60.35	0.216216	0.101101	14_105003714	14_105896624	14_105	19.907	0.8881	1.9
145	ASGA0004766	ASGA0008343	22	0.03	60.38	0.206206	0.111111	1_145048259	1_145892908	1_145	19.917	0.8881	1.9
1358	ASGA0045147	ALGA0055832	36	0.03	60.42	0.297297	0.134134	9_133067579	9_133977561	9_133	19.924	0.8882	1.9
705	M1GA0007649	ALGA0030847	27	0.03	60.45	0.238238	0.138138	5_15060402	5_15997122	5_15	19.916	0.8885	1.9
906	ASGA0095497	ALGA0111332	19	0.03	60.49	0.166166	0.102102	6_111143086	6_111994993	6_111	19.912	0.8887	1.9
1054	ALGA0105617	ALGA0043548	28	0.03	60.52	0.228228	0.104104	7_89023136	7_89984761	7_89	19.916	0.8888	1.9
780	ALGA0103105	ALGA0033549	29	0.03	60.55	0.233233	0.119119	5_90055889	5_90976403	5_90	19.931	0.8887	1.9
2074	DRGA0017668	H3GA0045920	33	0.03	60.59	0.27027	0.138138	16_5020795	16_5915079	16_5	19.935	0.8888	1.9
1570	ALGA0067079	MARC0030450	29	0.03	60.62	0.215215	0.108108	12_55004622	12_55931715	12_55	19.946	0.8889	1.9
2247	ASGA0099816	ALGA0115516	20	0.03	60.66	0.186186	0.104104	18_35040613	18_35940288	18_35	19.955	0.889	1.9
622	INRA0014443	H3GA0012845	26	0.03	60.69	0.207207	0.121121	4_63007262	4_63988378	4_63	19.959	0.8891	1.9
589	DRGA0004676	ALGA0024370	27	0.03	60.72	0.222222	0.112112	4_30027414	4_30978928	4_30	19.972	0.8892	1.9
2147	ASGA0074790	ASGA0074835	23	0.03	60.76	0.227227	0.115115	16_78019054	16_78990185	16_78	19.975	0.8892	1.9
1781	ALGA0073982	ASGA0060244	24	0.03	60.79	0.206206	0.109109	13_204187794	13_204994634	13_204	19.988	0.8894	1.9
1850	MARC0088397	ALGA0078433	29	0.03	60.82	0.243243	0.129129	14_64005104	14_64977875	14_64	19.988	0.8894	1.9
282	H3GA0005735	H3GA0005813	32	0.03	60.86	0.248248	0.122122	2_7004047	2_7987377	2_7	19.999	0.8895	1.9
1566	ALGA0066917	ALGA0120796	29	0.03	60.89	0.246246	0.117117	12_51009076	12_51997436	12_51	20.011	0.8896	1.9
1767	ASGA0082346	MARC0060287	21	0.03	60.92	0.185185	0.096096	13_190004332	13_190943765	13_190	20.018	0.8899	1.9
1868	MARC0055183	ALGA0079330	25	0.03	60.96	0.224224	0.117117	14_82049060	14_82911809	14_82	20.023	0.89	1.9
2220	MARC0112998	ASGA0105249	29	0.03	60.99	0.254254	0.131131	18_8006089	18_8850358	18_8	20.032	0.89	1.9
1927	INRA0048614	UMB10000045	18	0.03	61.02	0.175175	0.1001	14_141017250	14_141691743	14_141	20.052	0.8901	1.9
2094	MARC0041191	ASGA0072801	26	0.03	61.06	0.204204	0.109109	16_25009115	16_25956414	16_25	20.062	0.8901	1.89
1928	ASGA0071822	MARC0089826	17	0.03	61.09	0.178178	0.1001	15_220804	15_988626	15_0	20.078	0.8902	1.89
1456	MARC0080024	MARC0115389	27	0.03	61.12	0.228228	0.12012	11_21023665	11_21977406	11_21	20.095	0.8903	1.89
1803	ALGA0075785	ALGA0075828	30	0.03	61.16	0.242242	0.126126	14_17029137	14_17997381	14_17	20.097	0.8904	1.89
2064	DRGA0015652	M1GA0020746	26	0.03	61.19	0.244244	0.127127	15_136012869	15_136943779	15_136	20.107	0.8904	1.89
356	MARC0032808	MARC0082473	21	0.03	61.22	0.196196	0.109109	2_82052579	2_82966834	2_82	20.123	0.8905	1.89
1425	ASGA0082641	ALGA0059770	28	0.03	61.26	0.229229	0.114114	10_60011241	10_60980769	10_60	20.131	0.8906	1.89
318	DRGA0002977	MARC0032926	20	0.03	61.29	0.19019	0.109109	2_43009607	2_43949287	2_43	20.144	0.8906	1.89
1510	ASGA0052095	ASGA0052195	35	0.03	61.32	0.28028	0.145145	11_75034203	11_75987785	11_75	20.148	0.8907	1.89
2089	DIAS0001721	ASGA0097200	30	0.03	61.36	0.249249	0.123123	16_20015065	16_20997040	16_20	20.152	0.8907	1.89
657	DIAS0000961	DIAS0001341	29	0.03	61.39	0.236236	0.108108	4_98029372	4_98994706	4_98	20.154	0.8908	1.89
1700	ASGA0058763	MARC0013814	27	0.03	61.42	0.216216	0.12012	13_123027616	13_123979127	13_123	20.158	0.8908	1.89
1233	ALGA0051016	MARC0068884	27	0.03	61.46	0.218218	0.106106	9_8028075	9_8997965	9_8	20.168	0.8909	1.89
2110	MARC0050115	ASGA0073222	15	0.03	61.49	0.161161	0.093093	16_41008935	16_41900163	16_41	20.184	0.891	1.89
1632	DRGA0012442	ASGA0057789	26	0.03	61.52	0.223223	0.125125	13_55020656	13_55997574	13_55	20.187	0.891	1.89
1223	ALGA0107742	ALGA0103125	33	0.03	61.56	0.281281	0.132132	8_137014604	8_137959208	8_137	20.196	0.8911	1.89
1603	MARC0027540	H3GA0036006	32	0.03	61.59	0.251251	0.127127	13_26048973	13_26960142	13_26	20.202	0.8911	1.89
1902	ALGA0081288	ALGA0081341	26	0.03	61.62	0.242242	0.114114	14_116033236	14_116982855	14_116	20.216	0.8912	1.89
757	M1GA0007918	MARC0046658	25	0.03	61.66	0.216216	0.11011	5_67038372	5_67999593	5_67	20.223	0.8913	1.89
1508	MARC0099576	ALGA0063891	36	0.03	61.69	0.285285	0.132132	11_73018643	11_73978757	11_73	20.232	0.8913	1.89
2172	ALGA0093828	H3GA0048124	27	0.03	61.72	0.232232	0.107107	17_23020782	17_23995449	17_23	20.236	0.8914	1.89
624	ALGA0025512	MARC0030811	20	0.03	61.75	0.16016	0.087087	4_65014643	4_65974293	4_65	20.242	0.8914	1.89
2222	MARC0019524	MARC0011266	18	0.03	61.79	0.165165	0.095095	18_10036306	18_10966528	18_10	20.255	0.8915	1.89
387	ALGA0015051	H3GA0007380	24	0.03	61.82	0.212212	0.127127	2_113010361	2_113983828	2_113	20.257	0.8916	1.89
2022	H3GA0044724	ALGA0086437	16	0.03	61.85	0.168168	0.1001	15_94008438	15_94989604	15_94	20.274	0.8916	1.89
1256	ALGA0052297	INRA0031533	21	0.03	61.89	0.166166	0.09009	9_31017167	9_31976889	9_31	20.278	0.8917	1.89
1009	ALGA0041200	ALGA0041291	27	0.03	61.92	0.233233	0.12012	7_43016323	7_43935080	7_43	20.29	0.8917	1.89
1422	H3GA0054334	DRGA0010583	27	0.03	61.95	0.228228	0.101101	10_57031015	10_57995042	10_57	20.303	0.8917	1.89
1623	MARC0052375	H3GA0036403	20	0.03	61.99	0.163163	0.101101	13_46005010	13_46987535	13_46	20.313	0.8918	1.89
1381	MARC0018305	MARC0031743	30	0.03	62.02	0.235235	0.127127	10_16008154	10_16982156	10_16	20.32	0.8919	1.89
2231	MARC0113374	ASGA0079106	17	0.03	62.05	0.156156	0.065065	18_19103011	18_19948153	18_19	20.334	0.892	1.89
1683	ALGA0071651	ALGA0071667	14	0.03	62.08	0.149149	0.084084	13_106006697	13_106943767	13_106	20.342	0.8921	1.89
1344	ALGA0118855	ALGA0054952	21	0.03	62.12	0.188188	0.1001	9_119012066	9_119996801	9_119	20.356	0.8922	1.89
1731	ALGA0072525	DRGA0012973	13	0.03	62.15	0.135135	0.077077	13_154065559	13_154634543	13_154	20.364	0.8923	1.89
450	ALGA0018053	ASGA0095853	17	0.03	62.18	0.161161	0.101101	3_24026971	3_24980825	3_24	20.379	0.8923	1.88
1379	ASGA0101730	ALGA0057391	32	0.03	62.22	0.239239	0.126126	10_14045944	10_14988867	10_14	20.384	0.8924	1.88
2170	ASGA0075724	ALGA0093770	26	0.03	62.25	0.208208	0.112112	17_21158489	17_21990952	17_21	20.385	0.8924	1.88
1162	ALGA0117459	MARC0064781	23	0.03	62.28	0.187187	0.107107	8_76033515	8_76967953	8_76	20.392	0.8925	1.88
941	ASGA0106351	ASGA0089937	20	0.03	62.31	0.184184	0.093093	6_146023493	6_146920536	6_146	20.4	0.8926	1.88
1834	DIAS0004694	H3GA0040156	23	0.03	62.35	0.205205	0.108108	14_48033173	14_48935429	14_48	20.405	0.8927	1.88
789	MARC0003740	MARC0059915	33	0.03	62.38	0.27027	0.136136	5_99006799	5_99929742	5_99	20.413	0.8928	1.88
1023	MARC0073381	DIAS0000315	23	0.03	62.41	0.186186	0.092092	7_57073720	7_57980920	7_57	20.422	0.8928	1.88
2136	ASGA0100221	ASGA0073998	25	0.03	62.44	0.201201	0.103103	16_67044765	16_67980298	16_67	20.438	0.8929	1.88
670	MARC0070819	INRA0016754	30	0.03	62.48	0.232232	0.133133	4_111059664	4_111985089	4_111	20.44	0.8929	1.88
2093	H3GA0055051	ALGA0089822	29	0.03	62.51	0.233233	0.125125	16_24001665	16_24982338	16_24	20.442	0.893	1.88
835	DRGA0016602	MARC0032592	17	0.03	62.54	0.149149	0.081081	6_40109366	6_40964942	6_40	20.453	0.893	1.88
2122	ALGA0090778	ALGA0090834	21	0.03	62.57	0.18018	0.091091	16_53028311	16_53995795	16_53	20.462	0.8931	1.88
1872	MARC0084081	ALGA0079462	28	0.03	62.61	0.222222	0.118118	14_86012778	14_86966042	14_86	20.471	0.8931	1.88
1915	ALGA0082283	DRGA0014720	35	0.03	62.64	0.271271	0.125125	14_129035145	14_129975478	14_129	20.477	0.8932	1.88
1795	ASGA0106173	ALGA0075096	25	0.03	62.67	0.22022	0.108108	14_9000550	14_9914598	14_9	20.482	0.8933	1.88
2134	ALGA0091308	ALGA0091358	23	0.03	62.7	0.218218	0.103103	16_65014702	16_65973674	16_65	20.487	0.8935	1.88
1412	ALGA0059020	M1GA0025060	30	0.03	62.74	0.222222	0.114114	10_47000291	10_47977886	10_47	20.495	0.8935	1.88
30	ALGA0002231	ALGA0002310	37	0.03	62.77	0.3003	0.139139	1_30011262	1_30991144	1_30	20.499	0.8936	1.88
379	ASGA0093519	ASGA0011111	23	0.03	62.8	0.214214	0.114114	2_105086211	2_105981809	2_105	20.512	0.8937	1.88
444	ALGA0111426	ASGA0082103	24	0.03	62.83	0.219219	0.115115	3_18040704	3_18884278	3_18	20.528	0.8938	1.88
1242	DIAS0003316	ASGA0041924	30	0.03	62.87	0.235235	0.128128	9_17003236	9_17992564	9_17	20.53	0.8938	1.88
166	BGIS0003207	ALGA0006848	26	0.03	62.9	0.225225	0.118118	1_166083413	1_166983842	1_166	20.534	0.8938	1.88
2063	MARC0024345	DRGA0015653	28	0.03	62.93	0.233233	0.125125	15_135117316	15_135986157	15_135	20.539	0.8939	1.88
1382	ALGA0107732	H3GA0029472	30	0.03	62.96	0.225225	0.112112	10_17002018	10_17950409	10_17	20.547	0.8939	1.88
58	MARC0001388	ALGA0003777	31	0.03	63	0.233233	0.1001	1_58013620	1_58986022	1_58	20.558	0.8939	1.88
1761	ALGA0122408	INRA0041449	16	0.03	63.03	0.164164	0.091091	13_184170164	13_184950266	13_184	20.564	0.8941	1.88
248	H3GA0004180	INRA0006996	31	0.03	63.06	0.25025	0.123123	1_248017998	1_248999553	1_248	20.585	0.8941	1.88
535	ALGA0020810	ALGA0020860	19	0.03	63.09	0.185185	0.094094	3_109007920	3_109995239	3_109	20.601	0.8942	1.88
1113	ALGA0047043	ALGA0047084	22	0.03	63.13	0.199199	0.101101	8_26013862	8_26919144	8_26	20.604	0.8943	1.88
278	ASGA0082213	INRA0008096	18	0.03	63.16	0.19019	0.095095	2_3058592	2_3978789	2_3	20.609	0.8943	1.88
13	H3GA0000845	M1GA0000775	31	0.03	63.19	0.247247	0.123123	1_13051624	1_13988393	1_13	20.613	0.8945	1.88
812	ALGA0123625	H3GA0053769	16	0.03	63.22	0.162162	0.079079	6_17134045	6_17814605	6_17	20.621	0.8947	1.88
1590	ALGA0068147	DIAS0001169	24	0.03	63.25	0.185185	0.106106	13_13035722	13_13969030	13_13	20.627	0.8948	1.88
2087	ASGA0094453	ALGA0089419	31	0.03	63.29	0.234234	0.13013	16_18014364	16_18947628	16_18	20.644	0.8948	1.88
1860	H3GA0040931	H3GA0041023	33	0.03	63.32	0.261261	0.121121	14_74031461	14_74993600	14_74	20.646	0.8949	1.88
1926	MARC0015467	ALGA0083385	24	0.03	63.35	0.197197	0.105105	14_140005921	14_140967546	14_140	20.665	0.895	1.88
1442	MARC0046200	INRA0034855	30	0.03	63.38	0.263263	0.138138	11_7034559	11_7970578	11_7	20.671	0.895	1.88
944	H3GA0018968	MARC0092229	21	0.03	63.41	0.194194	0.097097	6_149015308	6_149971760	6_149	20.686	0.8951	1.88
1247	ALGA0114854	MARC0067149	18	0.03	63.45	0.168168	0.09009	9_22071282	9_22908116	9_22	20.702	0.8951	1.88
2241	ASGA0079432	ALGA0097796	28	0.03	63.48	0.248248	0.13013	18_29022772	18_29977561	18_29	20.709	0.8952	1.88
1814	MARC0014492	ASGA0062465	28	0.03	63.51	0.229229	0.101101	14_28019150	14_28971438	14_28	20.718	0.8953	1.88
56	ASGA0002987	MARC0072879	23	0.03	63.54	0.179179	0.101101	1_56072391	1_56976408	1_56	20.723	0.8954	1.88
1802	ALGA0075659	H3GA0039185	24	0.03	63.57	0.205205	0.103103	14_16032391	14_16996500	14_16	20.728	0.8955	1.88
106	DRGA0001436	DIAS0002366	20	0.03	63.61	0.171171	0.094094	1_106039216	1_106917692	1_106	20.733	0.8956	1.88
2043	INRA0050098	ASGA0070443	25	0.03	63.64	0.192192	0.104104	15_115047148	15_115987500	15_115	20.744	0.8956	1.87
951	ALGA0105887	ALGA0110196	26	0.03	63.67	0.192192	0.096096	6_156001546	6_156995515	6_156	20.749	0.8956	1.87
2045	ALGA0086921	ALGA0086958	25	0.03	63.7	0.223223	0.108108	15_117007360	15_117977262	15_117	20.756	0.8956	1.87
1241	ASGA0041899	ALGA0109853	20	0.03	63.73	0.186186	0.094094	9_16045414	9_16906876	9_16	20.762	0.8957	1.87
1809	M1GA0018418	ASGA0062090	22	0.03	63.76	0.199199	0.098098	14_23017050	14_23945781	14_23	20.774	0.8958	1.87
1648	ASGA0084753	MARC0021175	14	0.03	63.8	0.156156	0.089089	13_71068643	13_71972460	13_71	20.784	0.8958	1.87
161	ALGA0006632	ALGA0006684	20	0.03	63.83	0.172172	0.092092	1_161065925	1_161853405	1_161	20.793	0.8959	1.87
436	ASGA0094829	ASGA0013334	22	0.03	63.86	0.173173	0.096096	3_10076783	3_10967091	3_10	20.8	0.8959	1.87
1210	ALGA0049524	ALGA0049550	24	0.03	63.89	0.208208	0.101101	8_124012116	8_124977241	8_124	20.802	0.896	1.87
2141	MARC0104652	ASGA0074372	30	0.03	63.92	0.249249	0.124124	16_72016450	16_72984010	16_72	20.8	0.8961	1.87
1877	ASGA0065288	ALGA0079986	30	0.03	63.95	0.247247	0.12012	14_91057395	14_91941863	14_91	20.807	0.8961	1.87
1479	ALGA0062110	ALGA0062153	23	0.03	63.99	0.225225	0.11011	11_44067208	11_44908471	11_44	20.815	0.8961	1.87
709	ASGA0024969	ASGA0025027	30	0.03	64.02	0.258258	0.128128	5_19007986	5_19997547	5_19	20.824	0.8962	1.87
1830	ALGA0077312	ASGA0063175	27	0.03	64.05	0.205205	0.099099	14_44053463	14_44986228	14_44	20.823	0.8962	1.87
653	CADI0000249	H3GA0013577	26	0.03	64.08	0.211211	0.107107	4_94011557	4_94979724	4_94	20.824	0.8962	1.87
3	MARC0021314	ALGA0000370	28	0.03	64.11	0.233233	0.135135	1_3025572	1_3972399	1_3	20.829	0.8963	1.87
1808	ALGA0076087	MARC0076586	23	0.03	64.14	0.204204	0.118118	14_22032515	14_22923511	14_22	20.833	0.8963	1.87
1059	ALGA0043845	ALGA0043874	17	0.03	64.17	0.16016	0.083083	7_94199157	7_94968192	7_94	20.84	0.8964	1.87
1393	MARC0087568	H3GA0029779	24	0.03	64.21	0.196196	0.094094	10_28060224	10_28928413	10_28	20.857	0.8965	1.87
313	MARC0005986	MARC0064720	26	0.03	64.24	0.199199	0.088088	2_38016267	2_38875533	2_38	20.861	0.8965	1.87
1819	ASGA0062605	INRA0043545	29	0.03	64.27	0.256256	0.133133	14_33005424	14_33954767	14_33	20.863	0.8966	1.87
453	ASGA0013946	ASGA0014032	27	0.03	64.3	0.266266	0.132132	3_27116197	3_27999660	3_27	20.867	0.8967	1.87
1091	H3GA0055098	ALGA0120117	25	0.03	64.33	0.207207	0.103103	8_4020006	8_4948005	8_4	20.872	0.8968	1.87
1031	INRA0026334	MARC0058372	26	0.03	64.36	0.229229	0.109109	7_65084420	7_65989487	7_65	20.871	0.897	1.87
1496	MARC0054697	H3GA0032113	23	0.03	64.39	0.186186	0.107107	11_61002195	11_61993162	11_61	20.874	0.8971	1.87
80	INRA0003035	ALGA0004603	22	0.03	64.43	0.206206	0.115115	1_80024143	1_80965611	1_80	20.879	0.8971	1.87
484	MARC0032347	H3GA0009710	28	0.03	64.46	0.208208	0.099099	3_58000307	3_58968002	3_58	20.885	0.8972	1.87
7	M1GA0000601	ALGA0000717	29	0.03	64.49	0.241241	0.119119	1_7037493	1_7985098	1_7	20.902	0.8972	1.87
480	INRA0010621	ASGA0085475	25	0.03	64.52	0.233233	0.123123	3_54076669	3_54971647	3_54	20.906	0.8973	1.87
1614	DRGA0012297	ASGA0057325	23	0.03	64.55	0.21021	0.107107	13_37000117	13_37983387	13_37	20.918	0.8974	1.87
1584	MARC0032405	ASGA0055846	28	0.03	64.58	0.25025	0.111111	13_7018463	13_7984294	13_7	20.929	0.8974	1.87
2248	ALGA0111742	DRGA0016995	27	0.03	64.61	0.207207	0.11011	18_36000957	18_36991300	18_36	20.934	0.8974	1.87
2263	ALGA0123577	ASGA0080389	23	0.03	64.64	0.214214	0.102102	18_51069849	18_51963799	18_51	20.95	0.8974	1.87
767	ALGA0033035	ALGA0104065	36	0.03	64.68	0.279279	0.14014	5_77052782	5_77997876	5_77	20.953	0.8975	1.87
661	ASGA0021453	DRGA0005041	28	0.03	64.71	0.218218	0.107107	4_102009897	4_102956490	4_102	20.962	0.8976	1.87
689	H3GA0014979	MARC0063466	28	0.03	64.74	0.209209	0.107107	4_130036754	4_130837636	4_130	20.967	0.8976	1.87
1405	ASGA0047681	MARC0054701	23	0.03	64.77	0.206206	0.098098	10_40031831	10_40972989	10_40	20.972	0.8977	1.87
618	MARC0009465	INRA0014306	23	0.03	64.8	0.199199	0.091091	4_59028412	4_59984719	4_59	20.982	0.8977	1.87
1371	ASGA0046081	MARC0058154	29	0.03	64.83	0.217217	0.121121	10_6019103	10_6966371	10_6	20.99	0.8978	1.87
1666	ASGA0058516	M1GA0017632	20	0.03	64.86	0.164164	0.091091	13_89003006	13_89980952	13_89	20.995	0.8978	1.87
475	ALGA0111586	ASGA0014539	25	0.03	64.89	0.212212	0.11011	3_49002548	3_49997298	3_49	20.999	0.8979	1.87
1587	ALGA0067913	ALGA0105840	28	0.03	64.92	0.221221	0.118118	13_10028600	13_10986974	13_10	21.007	0.898	1.87
960	H3GA0055275	H3GA0019279	30	0.03	64.95	0.23023	0.115115	6_165030056	6_165972241	6_165	21.017	0.898	1.87
2182	ALGA0094522	ALGA0094637	30	0.03	64.99	0.236236	0.114114	17_33028967	17_33989675	17_33	21.035	0.898	1.87
615	ALGA0025182	MARC0064834	25	0.03	65.02	0.191191	0.092092	4_56017790	4_56992673	4_56	21.055	0.8981	1.87
753	ASGA0088974	H3GA0016504	15	0.03	65.05	0.16016	0.085085	5_63010399	5_63994456	5_63	21.063	0.8982	1.87
1067	INRA0027828	ALGA0044267	24	0.03	65.08	0.199199	0.096096	7_102031356	7_102962349	7_102	21.072	0.8984	1.87
1475	M1GA0015132	DRGA0011182	14	0.03	65.11	0.133133	0.083083	11_40012794	11_40995311	11_40	21.072	0.8985	1.87
1559	MARC0053692	ASGA0090140	33	0.03	65.14	0.242242	0.117117	12_44027018	12_44984261	12_44	21.074	0.8985	1.87
1083	ALGA0045430	MARC0008699	30	0.03	65.17	0.247247	0.112112	7_118021176	7_118883986	7_118	21.075	0.8987	1.87
1916	ASGA0067106	MARC0021234	30	0.03	65.2	0.237237	0.113113	14_130000022	14_130986069	14_130	21.085	0.8987	1.87
1414	ASGA0094217	MARC0036135	25	0.03	65.23	0.219219	0.103103	10_49003777	10_49979996	10_49	21.089	0.8988	1.87
1404	CASI0009949	DRGA0010482	19	0.03	65.26	0.184184	0.096096	10_39074956	10_39969173	10_39	21.102	0.8988	1.87
1788	ASGA0091691	ASGA0060519	23	0.03	65.29	0.202202	0.098098	14_2035240	14_2993584	14_2	21.112	0.8989	1.87
1410	ASGA0093744	MARC0001094	19	0.03	65.32	0.165165	0.093093	10_45106868	10_45985465	10_45	21.117	0.8991	1.87
1845	MARC0008262	H3GA0040561	31	0.03	65.36	0.247247	0.123123	14_59087262	14_59980533	14_59	21.122	0.8991	1.87
1230	ASGA0102477	ALGA0114593	25	0.03	65.39	0.218218	0.118118	9_5017749	9_5805393	9_5	21.139	0.8992	1.86
1531	MARC0040976	ASGA0101422	24	0.03	65.42	0.205205	0.094094	12_16004350	12_16899621	12_16	21.149	0.8993	1.86
1794	DRGA0013486	DIAS0002359	24	0.03	65.45	0.186186	0.111111	14_8004489	14_8994023	14_8	21.155	0.8994	1.86
1018	M1GA0010414	MARC0074121	29	0.03	65.48	0.245245	0.117117	7_52033314	7_52994212	7_52	21.16	0.8994	1.86
159	MARC0074173	ASGA0004988	16	0.03	65.51	0.145145	0.089089	1_159011462	1_159881634	1_159	21.168	0.8994	1.86
1945	DRGA0014981	ALGA0084197	26	0.03	65.54	0.236236	0.118118	15_17019697	15_17998624	15_17	21.184	0.8994	1.86
954	ALGA0104893	H3GA0019193	24	0.03	65.57	0.19019	0.11011	6_159018169	6_159983993	6_159	21.193	0.8995	1.86
1187	H3GA0025229	ASGA0039457	22	0.03	65.6	0.193193	0.103103	8_101028818	8_101993967	8_101	21.209	0.8995	1.86
1389	ASGA0047168	MARC0005168	14	0.03	65.63	0.144144	0.083083	10_24246431	10_24927504	10_24	21.212	0.8997	1.86
777	ALGA0123774	H3GA0017058	24	0.03	65.66	0.231231	0.097097	5_87060662	5_87872390	5_87	21.225	0.8997	1.86
1580	ASGA0055638	ALGA0110783	28	0.03	65.69	0.22022	0.114114	13_3021835	13_3949382	13_3	21.225	0.8998	1.86
2255	INRA0055832	ALGA0098387	34	0.03	65.72	0.302302	0.125125	18_43053322	18_43979500	18_43	21.235	0.8998	1.86
1526	MARC0048336	MARC0051288	29	0.03	65.75	0.215215	0.107107	12_11070623	12_11986602	12_11	21.24	0.8999	1.86
378	ASGA0094243	MARC0031604	19	0.03	65.78	0.193193	0.107107	2_104036394	2_104843978	2_104	21.262	0.8999	1.86
1356	ASGA0102314	ASGA0045050	30	0.03	65.81	0.25025	0.1001	9_131016575	9_131990998	9_131	21.272	0.8999	1.86
836	H3GA0055733	ALGA0107686	26	0.03	65.84	0.189189	0.098098	6_41008122	6_41985680	6_41	21.278	0.9	1.86
1359	MARC0027606	ALGA0109104	29	0.03	65.87	0.235235	0.125125	9_134007386	9_134997168	9_134	21.287	0.9	1.86
2240	ASGA0079412	ISU10000739	26	0.03	65.9	0.181181	0.095095	18_28009964	18_28988291	18_28	21.293	0.9001	1.86
66	ASGA0003261	ALGA0004074	29	0.03	65.93	0.253253	0.133133	1_66008742	1_66970456	1_66	21.313	0.9001	1.86
1363	MARC0013398	H3GA0028828	36	0.03	65.96	0.258258	0.127127	9_138030290	9_138978823	9_138	21.32	0.9001	1.86
59	ALGA0003779	ASGA0003153	29	0.03	65.99	0.217217	0.117117	1_59007636	1_59963273	1_59	21.325	0.9001	1.86
2055	H3GA0045216	H3GA0045249	25	0.03	66.02	0.208208	0.111111	15_127003022	15_127956990	15_127	21.33	0.9002	1.86
647	ASGA0020695	H3GA0013355	29	0.03	66.05	0.219219	0.108108	4_88005243	4_88837975	4_88	21.333	0.9002	1.86
516	H3GA0010041	ALGA0020062	13	0.03	66.08	0.126126	0.075075	3_90161166	3_90894187	3_90	21.34	0.9003	1.86
1262	H3GA0053778	ASGA0092088	25	0.03	66.11	0.211211	0.11011	9_37043653	9_37912741	9_37	21.34	0.9003	1.86
1804	DRGA0013681	SIRI0000801	21	0.03	66.14	0.199199	0.104104	14_18042903	14_18913636	14_18	21.347	0.9005	1.86
2121	DRGA0016221	ASGA0073422	12	0.03	66.17	0.127127	0.055055	16_52009938	16_52806720	16_52	21.364	0.9005	1.86
1409	ALGA0058837	ASGA0104790	22	0.03	66.2	0.196196	0.102102	10_44039931	10_44912484	10_44	21.367	0.9006	1.86
2114	ASGA0073283	ALGA0090633	31	0.03	66.23	0.229229	0.117117	16_45025316	16_45975087	16_45	21.374	0.9006	1.86
1500	ALGA0063147	ALGA0103641	29	0.03	66.26	0.222222	0.104104	11_65038308	11_65996432	11_65	21.381	0.9006	1.86
206	ASGA0005625	ALGA0007720	23	0.03	66.29	0.164164	0.088088	1_206008800	1_206993516	1_206	21.391	0.9007	1.86
1217	ASGA0091528	MARC0057163	24	0.03	66.32	0.196196	0.109109	8_131016420	8_131962099	8_131	21.392	0.9007	1.86
601	MARC0067019	ALGA0024888	13	0.03	66.35	0.127127	0.067067	4_42203549	4_42850233	4_42	21.411	0.9009	1.86
940	ASGA0096709	ALGA0107498	24	0.03	66.38	0.221221	0.126126	6_145040763	6_145979331	6_145	21.422	0.9009	1.86
1993	DRGA0015195	ALGA0085775	16	0.03	66.41	0.159159	0.085085	15_65120061	15_65912010	15_65	21.426	0.901	1.86
586	ASGA0019079	DIAS0001443	21	0.03	66.44	0.203203	0.085085	4_27181629	4_27999071	4_27	21.455	0.901	1.85
1368	ASGA0045873	M1GA0013593	24	0.03	66.47	0.22022	0.108108	10_3011386	10_3975594	10_3	21.458	0.9011	1.85
652	ASGA0020989	ALGA0026905	28	0.03	66.5	0.234234	0.109109	4_93062179	4_93964070	4_93	21.461	0.9011	1.85
751	ALGA0032252	DRGA0005951	21	0.03	66.53	0.201201	0.104104	5_61155355	5_61966393	5_61	21.48	0.9012	1.85
2215	ASGA0095831	ASGA0104369	28	0.03	66.56	0.22022	0.098098	18_3021252	18_3963219	18_3	21.49	0.9013	1.85
1525	MARC0086052	ALGA0064924	26	0.03	66.59	0.2002	0.105105	12_10012238	12_10974664	12_10	21.486	0.9014	1.85
2126	ALGA0091014	MARC0025861	18	0.03	66.62	0.147147	0.08008	16_57006068	16_57973282	16_57	21.506	0.9015	1.85
1112	ASGA0038225	M1GA0011855	19	0.03	66.65	0.159159	0.071071	8_25018101	8_25922767	8_25	21.513	0.9016	1.85
229	ALGA0106501	MARC0042010	24	0.03	66.68	0.187187	0.077077	1_229039539	1_229950442	1_229	21.522	0.9017	1.85
1483	MARC0057778	ALGA0062298	29	0.03	66.7	0.236236	0.128128	11_48014935	11_48976099	11_48	21.525	0.902	1.85
2139	H3GA0047076	ALGA0091665	31	0.03	66.73	0.232232	0.116116	16_70007974	16_70948601	16_70	21.526	0.902	1.85
404	MARC0055879	DRGA0003596	31	0.03	66.76	0.237237	0.108108	2_130000229	2_130961368	2_130	21.538	0.9021	1.85
1713	ALGA0072104	H3GA0037388	22	0.03	66.79	0.191191	0.106106	13_136024310	13_136995166	13_136	21.551	0.9021	1.85
1237	ALGA0051465	ASGA0041741	23	0.03	66.82	0.202202	0.095095	9_12064786	9_12993148	9_12	21.561	0.9021	1.85
2187	ALGA0094899	DRGA0016742	19	0.03	66.85	0.17017	0.087087	17_38007892	17_38994504	17_38	21.575	0.9021	1.85
686	ALGA0029503	MARC0000425	27	0.03	66.88	0.218218	0.107107	4_127040413	4_127980497	4_127	21.588	0.9022	1.85
1423	MARC0114199	ASGA0048596	26	0.03	66.91	0.228228	0.12012	10_58022947	10_58976501	10_58	21.601	0.9022	1.85
956	ALGA0117693	ASGA0097197	13	0.03	66.94	0.105105	0.057057	6_161167790	6_161844659	6_161	21.618	0.9023	1.85
651	ASGA0020918	MARC0025826	27	0.03	66.97	0.215215	0.112112	4_92075337	4_92994199	4_92	21.631	0.9024	1.85
2005	MARC0021796	MARC0055122	20	0.03	67	0.176176	0.092092	15_77070266	15_77973058	15_77	21.64	0.9024	1.85
2059	ALGA0103959	INRA0050631	32	0.03	67.03	0.236236	0.106106	15_131003885	15_131981866	15_131	21.646	0.9024	1.85
402	ASGA0011772	ALGA0109210	26	0.03	67.06	0.22022	0.11011	2_128014152	2_128998325	2_128	21.65	0.9025	1.85
2258	ALGA0098509	ASGA0080153	28	0.03	67.09	0.245245	0.124124	18_46008675	18_46976863	18_46	21.662	0.9025	1.85
1529	ASGA0099338	ALGA0065273	21	0.03	67.12	0.172172	0.084084	12_14004955	12_14969517	12_14	21.663	0.9026	1.85
749	MARC0014387	ALGA0123394	33	0.03	67.14	0.254254	0.113113	5_59013002	5_59970960	5_59	21.665	0.9027	1.85
1953	MARC0050918	ALGA0121303	36	0.03	67.17	0.283283	0.12012	15_25224646	15_25963395	15_25	21.673	0.9027	1.85
419	ASGA0084429	ALGA0016839	32	0.03	67.2	0.228228	0.114114	2_145008801	2_145978780	2_145	21.677	0.9028	1.85
2250	ASGA0102347	ASGA0079704	17	0.03	67.23	0.161161	0.095095	18_38024213	18_38986025	18_38	21.685	0.9028	1.85
393	ASGA0011536	MARC0014765	28	0.03	67.26	0.238238	0.116116	2_119014010	2_119937945	2_119	21.686	0.9029	1.85
2165	ALGA0093456	ALGA0093481	15	0.03	67.29	0.136136	0.07007	17_16050149	17_16940859	17_16	21.713	0.903	1.85
1194	SIRI0000169	ALGA0049113	19	0.03	67.32	0.153153	0.087087	8_108029995	8_108978683	8_108	21.713	0.9031	1.85
810	ALGA0121849	MARC0072209	17	0.03	67.35	0.146146	0.085085	6_15012299	6_15878870	6_15	21.714	0.9031	1.85
2193	ALGA0108402	ALGA0095309	14	0.03	67.38	0.138138	0.081081	17_44004996	17_44987586	17_44	21.72	0.9032	1.85
1346	ALGA0119708	MARC0084658	18	0.03	67.41	0.144144	0.082082	9_121032428	9_121900174	9_121	21.729	0.9032	1.85
2019	INRA0049871	ASGA0070163	14	0.03	67.44	0.107107	0.076076	15_91091252	15_91769243	15_91	21.735	0.9033	1.85
788	H3GA0053337	H3GA0017242	22	0.03	67.47	0.194194	0.092092	5_98110158	5_98969659	5_98	21.738	0.9034	1.85
1818	ASGA0062561	ASGA0062604	27	0.03	67.49	0.206206	0.115115	14_32037651	14_32984008	14_32	21.74	0.9034	1.85
1842	ALGA0077802	ASGA0063616	29	0.03	67.52	0.231231	0.118118	14_56000888	14_56910184	14_56	21.742	0.9034	1.85
1829	ALGA0077232	ASGA0063118	32	0.03	67.55	0.262262	0.129129	14_43074710	14_43957703	14_43	21.744	0.9034	1.85
272	ALGA0010930	ALGA0110895	25	0.03	67.58	0.195195	0.091091	1_272001272	1_272960460	1_272	21.749	0.9035	1.85
1741	MARC0036725	ALGA0112084	11	0.03	67.61	0.103103	0.062062	13_164152962	13_164877805	13_164	21.75	0.9036	1.85
623	DRGA0004835	MARC0073984	27	0.03	67.64	0.2002	0.108108	4_64006444	4_64990017	4_64	21.763	0.9037	1.85
2198	ASGA0084133	H3GA0049322	22	0.03	67.67	0.2002	0.103103	17_49103157	17_49955591	17_49	21.782	0.9037	1.85
21	ALGA0001611	ALGA0001686	30	0.03	67.7	0.222222	0.114114	1_21026564	1_21999344	1_21	21.785	0.9038	1.85
2053	MARC0009262	H3GA0045193	23	0.03	67.73	0.2002	0.11011	15_125050301	15_125937305	15_125	21.795	0.9038	1.85
1117	H3GA0024679	ALGA0116128	27	0.03	67.76	0.226226	0.115115	8_30016379	8_30877084	8_30	21.804	0.9039	1.85
1337	DRGA0009728	DRGA0009763	20	0.03	67.79	0.183183	0.074074	9_112110315	9_112954085	9_112	21.813	0.9039	1.85
435	ASGA0098960	ALGA0112343	29	0.03	67.81	0.208208	0.096096	3_9054933	3_9904418	3_9	21.814	0.9039	1.85
1718	ASGA0086015	ALGA0112779	11	0.03	67.84	0.123123	0.067067	13_141201006	13_141792102	13_141	21.833	0.904	1.84
1073	ALGA0044474	MARC0001297	27	0.03	67.87	0.226226	0.114114	7_108030803	7_108996302	7_108	21.837	0.904	1.84
1026	ASGA0034294	MARC0046031	17	0.03	67.9	0.15015	0.074074	7_60044471	7_60983572	7_60	21.84	0.9042	1.84
2002	MARC0036342	ASGA0069858	21	0.03	67.93	0.185185	0.096096	15_74156598	15_74971783	15_74	21.85	0.9042	1.84
425	ALGA0017050	ASGA0093966	18	0.03	67.96	0.172172	0.094094	2_151024833	2_151806687	2_151	21.843	0.9043	1.84
2069	DIAS0001397	ASGA0071831	24	0.03	67.99	0.206206	0.111111	16_52977	16_964599	16_0	21.859	0.9044	1.84
982	DRGA0007201	H3GA0020136	27	0.03	68.02	0.22022	0.111111	7_16019909	7_16974977	7_16	21.874	0.9044	1.84
882	H3GA0053796	ALGA0108289	29	0.03	68.05	0.234234	0.127127	6_87009847	6_87998888	6_87	21.876	0.9045	1.84
1246	ALGA0072278	MARC0068822	30	0.03	68.07	0.227227	0.115115	9_21050118	9_21971025	9_21	21.886	0.9045	1.84
616	M1GA0005898	ALGA0025280	19	0.03	68.1	0.173173	0.103103	4_57028282	4_57904163	4_57	21.909	0.9045	1.84
1884	DRGA0014387	ASGA0065547	27	0.03	68.13	0.232232	0.113113	14_98046727	14_98991735	14_98	21.91	0.9046	1.84
1739	ALGA0116424	ALGA0072724	12	0.03	68.16	0.122122	0.071071	13_162231792	13_162981035	13_162	21.915	0.9047	1.84
1119	MARC0031721	ALGA0047464	27	0.03	68.19	0.222222	0.103103	8_32034591	8_32965896	8_32	21.923	0.9048	1.84
1849	DRGA0013948	ALGA0078379	26	0.03	68.22	0.237237	0.121121	14_63031036	14_63957872	14_63	21.929	0.9049	1.84
770	ASGA0095299	M1GA0008057	29	0.03	68.25	0.234234	0.101101	5_80009588	5_80913801	5_80	21.938	0.905	1.84
257	MARC0004216	ALGA0009755	30	0.03	68.28	0.211211	0.114114	1_257046701	1_257949046	1_257	21.947	0.905	1.84
139	H3GA0002828	ALGA0006170	24	0.03	68.3	0.184184	0.104104	1_139000293	1_139979406	1_139	21.957	0.9051	1.84
242	MARC0038383	ASGA0006450	16	0.03	68.33	0.129129	0.064064	1_242016542	1_242955359	1_242	21.973	0.9051	1.84
1810	ASGA0062259	MARC0045589	24	0.03	68.36	0.186186	0.087087	14_24043070	14_24935912	14_24	21.98	0.9051	1.84
650	MARC0050704	ALGA0122766	16	0.03	68.39	0.14014	0.091091	4_91086968	4_91924277	4_91	21.992	0.9052	1.84
2224	MARC0045706	INRA0055243	26	0.03	68.42	0.194194	0.092092	18_12079992	18_12990693	18_12	21.999	0.9052	1.84
261	ASGA0007355	MARC0038335	25	0.03	68.45	0.2002	0.097097	1_261034892	1_261977829	1_261	22.011	0.9053	1.84
805	ASGA0093244	ALGA0109767	30	0.03	68.48	0.248248	0.122122	6_10011533	6_10924895	6_10	22.018	0.9053	1.84
1961	MARC0004094	ASGA0104638	24	0.03	68.5	0.198198	0.092092	15_33029038	15_33907530	15_33	22.036	0.9053	1.84
2214	ASGA0092749	ASGA0096637	27	0.03	68.53	0.228228	0.121121	18_2016221	18_2959901	18_2	22.043	0.9054	1.84
1642	MARC0052393	ALGA0070717	25	0.03	68.56	0.218218	0.111111	13_65039974	13_65976067	13_65	22.059	0.9055	1.84
1952	MARC0041785	MARC0086113	20	0.03	68.59	0.192192	0.093093	15_24021929	15_24987365	15_24	22.072	0.9056	1.84
1909	MARC0114111	ASGA0066613	32	0.03	68.62	0.239239	0.096096	14_123106906	14_123994841	14_123	22.075	0.9056	1.84
2096	ASGA0096846	ALGA0089931	26	0.03	68.65	0.222222	0.115115	16_27084108	16_27993006	16_27	22.081	0.9056	1.84
1627	MARC0057078	ALGA0070111	18	0.03	68.68	0.16016	0.076076	13_50016593	13_50924480	13_50	22.094	0.9058	1.84
1372	ASGA0046156	MARC0022071	21	0.03	68.7	0.179179	0.104104	10_7008465	10_7990949	10_7	22.102	0.9059	1.84
437	M1GA0003969	M1GA0004043	26	0.03	68.73	0.231231	0.106106	3_11054768	3_11974039	3_11	22.111	0.906	1.84
576	ALGA0023681	ALGA0023750	23	0.03	68.76	0.192192	0.086086	4_17019586	4_17990298	4_17	22.116	0.9061	1.84
654	ALGA0026955	DIAS0000900	30	0.03	68.79	0.267267	0.111111	4_95000494	4_95969933	4_95	22.118	0.9061	1.84
1450	ASGA0049951	MARC0090441	26	0.03	68.82	0.201201	0.112112	11_15029763	11_15986451	11_15	22.126	0.9061	1.84
1636	ASGA0105748	ASGA0098845	22	0.03	68.85	0.185185	0.091091	13_59024852	13_59979741	13_59	22.134	0.9062	1.84
87	MARC0063407	ALGA0004827	20	0.03	68.87	0.183183	0.085085	1_87064287	1_87967508	1_87	22.138	0.9062	1.84
531	ALGA0020596	ASGA0015738	19	0.03	68.9	0.171171	0.082082	3_105015362	3_105898734	3_105	22.14	0.9063	1.84
902	MARC0060574	MARC0052766	15	0.03	68.93	0.136136	0.075075	6_107116596	6_107907402	6_107	22.147	0.9064	1.84
973	MARC0097058	ASGA0031003	26	0.03	68.96	0.214214	0.106106	7_7033575	7_7990990	7_7	22.155	0.9064	1.84
205	ALGA0107885	MARC0021916	22	0.03	68.99	0.21021	0.114114	1_205018882	1_205981839	1_205	22.164	0.9065	1.84
1473	ALGA0113843	MARC0071791	16	0.03	69.02	0.147147	0.076076	11_38031838	11_38975381	11_38	22.167	0.9066	1.84
676	ASGA0022440	ALGA0028664	28	0.03	69.04	0.233233	0.1001	4_117026051	4_117912209	4_117	22.172	0.9067	1.84
1792	ALGA0074637	ASGA0060872	22	0.03	69.07	0.192192	0.096096	14_6152295	14_6991699	14_6	22.187	0.9067	1.84
1455	MARC0011014	H3GA0031535	30	0.03	69.1	0.236236	0.113113	11_20002399	11_20993400	11_20	22.196	0.9067	1.83
1461	MARC0057361	MARC0057993	25	0.03	69.13	0.202202	0.103103	11_26084977	11_26941475	11_26	22.201	0.9068	1.83
1533	ASGA0096207	ALGA0065504	29	0.03	69.16	0.201201	0.104104	12_18015865	12_18998267	12_18	22.205	0.9069	1.83
1430	ASGA0094100	ALGA0060013	15	0.03	69.18	0.127127	0.067067	10_65024123	10_65925963	10_65	22.211	0.907	1.83
1856	ASGA0064298	MARC0104070	31	0.03	69.21	0.243243	0.118118	14_70036197	14_70974541	14_70	22.212	0.907	1.83
94	ASGA0003868	ALGA0118393	30	0.03	69.24	0.258258	0.116116	1_94150121	1_94994683	1_94	22.21	0.9071	1.84
1239	ALGA0116874	ASGA0041863	21	0.03	69.27	0.199199	0.098098	9_14028692	9_14979983	9_14	22.223	0.9071	1.83
860	H3GA0052563	ASGA0089768	28	0.03	69.3	0.237237	0.117117	6_65034185	6_65925692	6_65	22.231	0.9071	1.83
765	ALGA0032939	ALGA0121437	24	0.03	69.32	0.217217	0.1001	5_75007420	5_75953650	5_75	22.246	0.9072	1.83
1506	DIAS0003191	ASGA0051859	31	0.03	69.35	0.264264	0.125125	11_71012877	11_71993936	11_71	22.258	0.9072	1.83
507	MARC0036095	MARC0031307	18	0.03	69.38	0.15015	0.082082	3_81035819	3_81931330	3_81	22.267	0.9073	1.83
371	ASGA0010968	MARC0044189	19	0.03	69.41	0.175175	0.103103	2_97221307	2_97995618	2_97	22.274	0.9073	1.83
1882	ASGA0065469	MARC0014154	27	0.03	69.44	0.217217	0.098098	14_96024783	14_96940753	14_96	22.275	0.9073	1.83
2008	ASGA0070005	ALGA0113914	24	0.03	69.46	0.205205	0.099099	15_80018179	15_80963134	15_80	22.285	0.9073	1.83
1922	MARC0041216	ALGA0083109	22	0.03	69.49	0.201201	0.085085	14_136008676	14_136976286	14_136	22.291	0.9074	1.83
1823	ALGA0076950	ASGA0062808	25	0.03	69.52	0.209209	0.105105	14_37007046	14_37995202	14_37	22.299	0.9074	1.83
296	ALGA0012489	H3GA0006292	22	0.03	69.55	0.178178	0.091091	2_21027657	2_21954687	2_21	22.309	0.9075	1.83
1294	ASGA0099154	ALGA0053711	22	0.03	69.58	0.185185	0.103103	9_69039822	9_69948308	9_69	22.314	0.9075	1.83
1565	ALGA0066888	H3GA0034688	27	0.03	69.6	0.219219	0.11011	12_50006582	12_50953963	12_50	22.317	0.9075	1.83
1296	ASGA0043727	ALGA0053809	27	0.03	69.63	0.217217	0.119119	9_71018627	9_71999660	9_71	22.317	0.9076	1.83
1311	DIAS0002193	MARC0025053	27	0.03	69.66	0.21021	0.108108	9_86021900	9_86943213	9_86	22.327	0.9076	1.83
1660	ASGA0058438	MARC0072199	23	0.03	69.69	0.195195	0.098098	13_83070882	13_83997966	13_83	22.331	0.9076	1.83
202	INRA0005758	MARC0105437	20	0.03	69.71	0.144144	0.079079	1_202008590	1_202955001	1_202	22.34	0.9076	1.83
648	MARC0045180	MARC0085248	21	0.03	69.74	0.206206	0.106106	4_89115379	4_89992601	4_89	22.35	0.9077	1.83
1502	INRA0037472	H3GA0032370	32	0.03	69.77	0.248248	0.11011	11_67022614	11_67991897	11_67	22.355	0.9077	1.83
461	ALGA0018516	ASGA0093835	22	0.03	69.8	0.172172	0.088088	3_35046683	3_35938552	3_35	22.366	0.9078	1.83
1955	ALGA0084521	ALGA0084603	31	0.03	69.83	0.252252	0.127127	15_27052695	15_27914021	15_27	22.373	0.9078	1.83
879	ALGA0117520	ALGA0119406	21	0.03	69.85	0.188188	0.087087	6_84015386	6_84976378	6_84	22.38	0.9079	1.83
1937	ASGA0068462	DRGA0014881	27	0.03	69.88	0.241241	0.111111	15_9030498	15_9992187	15_9	22.384	0.9079	1.83
1779	ASGA0084293	ALGA0119979	25	0.03	69.91	0.213213	0.101101	13_202002946	13_202986592	13_202	22.388	0.908	1.83
977	ALGA0038608	ALGA0038692	22	0.03	69.94	0.159159	0.085085	7_11003222	7_11989354	7_11	22.394	0.9081	1.83
1253	MARC0013888	ASGA0103342	21	0.03	69.96	0.174174	0.084084	9_28043447	9_28892253	9_28	22.402	0.9081	1.83
779	MARC0022126	ALGA0115651	19	0.03	69.99	0.174174	0.073073	5_89004418	5_89838367	5_89	22.407	0.9082	1.83
904	H3GA0018649	ASGA0090429	18	0.03	70.02	0.146146	0.06006	6_109027378	6_109873131	6_109	22.415	0.9082	1.83
1650	MARC0054666	ASGA0103998	17	0.03	70.04	0.166166	0.103103	13_73122888	13_73991179	13_73	22.422	0.9082	1.83
2070	ALGA0088490	MARC0040430	21	0.03	70.07	0.184184	0.088088	16_1006687	16_1954503	16_1	22.433	0.9083	1.83
1272	MARC0087076	H3GA0027331	22	0.03	70.1	0.189189	0.105105	9_47036327	9_47945255	9_47	22.446	0.9083	1.83
1730	MARC0093758	ALGA0072523	11	0.03	70.13	0.102102	0.059059	13_153045564	13_153999763	13_153	22.456	0.9084	1.83
1690	ASGA0058687	ASGA0058696	12	0.03	70.15	0.128128	0.077077	13_113003824	13_113670289	13_113	22.469	0.9084	1.83
582	DRGA0004600	ALGA0024083	25	0.03	70.18	0.214214	0.1001	4_23000379	4_23954777	4_23	22.477	0.9084	1.83
1444	H3GA0031255	ALGA0060731	25	0.03	70.21	0.213213	0.098098	11_9021917	11_9961349	11_9	22.48	0.9085	1.83
716	DRGA0005586	ASGA0025185	13	0.03	70.24	0.132132	0.07007	5_26131148	5_26938486	5_26	22.492	0.9085	1.83
1350	ALGA0055194	ALGA0107987	34	0.03	70.26	0.279279	0.132132	9_125029003	9_125993290	9_125	22.497	0.9085	1.83
459	ALGA0018424	MARC0004212	21	0.03	70.29	0.175175	0.098098	3_33050383	3_33942826	3_33	22.498	0.9086	1.83
1437	MARC0009805	MARC0029378	21	0.03	70.32	0.164164	0.087087	11_2002194	11_2943967	11_2	22.504	0.9086	1.83
1719	MARC0088988	ALGA0072273	12	0.03	70.35	0.131131	0.076076	13_142012302	13_142894556	13_142	22.515	0.9088	1.83
1066	ALGA0110857	ALGA0119235	19	0.03	70.37	0.16016	0.081081	7_101154686	7_101972999	7_101	22.53	0.9088	1.83
380	DRGA0003296	DRGA0003307	21	0.03	70.4	0.167167	0.09009	2_106052754	2_106975079	2_106	22.538	0.9088	1.83
1757	ASGA0059475	ALGA0073146	23	0.03	70.43	0.229229	0.112112	13_180051342	13_180988110	13_180	22.547	0.9089	1.83
185	ALGA0007272	MARC0070904	26	0.03	70.45	0.208208	0.101101	1_185014776	1_185982278	1_185	22.548	0.909	1.83
1940	DRGA0014932	CASI0010463	27	0.03	70.48	0.234234	0.102102	15_12021044	15_12997362	15_12	22.558	0.909	1.82
191	MARC0044664	M1GA0001276	27	0.03	70.51	0.241241	0.106106	1_191160923	1_191954596	1_191	22.56	0.909	1.82
698	H3GA0015326	M1GA0025752	24	0.03	70.54	0.194194	0.099099	5_8052127	5_8996815	5_8	22.566	0.9091	1.82
938	ASGA0029635	ALGA0115991	20	0.03	70.56	0.16016	0.074074	6_143009101	6_143811012	6_143	22.574	0.9091	1.82
1010	ASGA0033471	ALGA0041370	25	0.03	70.59	0.246246	0.11011	7_44013944	7_44984516	7_44	22.578	0.9092	1.82
1825	ALGA0077086	MARC0041815	17	0.03	70.62	0.168168	0.087087	14_39004743	14_39967406	14_39	22.592	0.9092	1.82
959	H3GA0019217	ASGA0104109	16	0.03	70.64	0.151151	0.083083	6_164044870	6_164980243	6_164	22.599	0.9093	1.82
792	ALGA0034164	H3GA0017340	28	0.03	70.67	0.199199	0.097097	5_102012520	5_102921074	5_102	22.604	0.9093	1.82
560	ASGA0023643	ALGA0120240	16	0.03	70.7	0.146146	0.074074	4_1007974	4_1957613	4_1	22.618	0.9093	1.82
1897	ASGA0066098	H3GA0042070	20	0.03	70.72	0.188188	0.089089	14_111029177	14_111950280	14_111	22.629	0.9094	1.82
2098	ALGA0089982	DRGA0016046	22	0.03	70.75	0.186186	0.104104	16_29007627	16_29934787	16_29	22.633	0.9095	1.82
1946	SIRI0001219	ALGA0084242	18	0.03	70.78	0.16016	0.092092	15_18071821	15_18910131	15_18	22.662	0.9094	1.82
1232	MARC0020245	ALGA0051011	19	0.03	70.81	0.185185	0.099099	9_7032422	9_7991313	9_7	22.665	0.9094	1.82
1575	ASGA0101646	MARC0114025	29	0.03	70.83	0.223223	0.099099	12_60019204	12_60963451	12_60	22.67	0.9095	1.82
1777	H3GA0037974	ALGA0073839	21	0.03	70.86	0.171171	0.085085	13_200035720	13_200928287	13_200	22.675	0.9096	1.82
1378	ALGA0057231	ASGA0095916	21	0.03	70.89	0.178178	0.08008	10_13009332	10_13967657	10_13	22.681	0.9096	1.82
2201	ALGA0095726	M1GA0022271	26	0.03	70.91	0.203203	0.098098	17_52088496	17_52958671	17_52	22.689	0.9096	1.82
627	MARC0017192	ASGA0020043	25	0.03	70.94	0.21021	0.1001	4_68059328	4_68993037	4_68	22.692	0.9097	1.82
1908	MARC0033692	ALGA0081672	25	0.03	70.97	0.199199	0.093093	14_122019943	14_122972212	14_122	22.706	0.9097	1.82
1714	ASGA0058976	MARC0105487	18	0.03	70.99	0.138138	0.08008	13_137020019	13_137918150	13_137	22.716	0.9098	1.82
1263	ALGA0105894	DRGA0009344	26	0.03	71.02	0.222222	0.12012	9_38054879	9_38995457	9_38	22.719	0.9099	1.82
583	ALGA0024095	ASGA0019058	25	0.03	71.05	0.219219	0.102102	4_24017013	4_24832937	4_24	22.723	0.9099	1.82
769	DRGA0006061	ASGA0091037	26	0.03	71.07	0.203203	0.108108	5_79020148	5_79950141	5_79	22.728	0.9099	1.82
1063	ASGA0035515	INRA0027663	29	0.03	71.1	0.257257	0.106106	7_98022168	7_98987326	7_98	22.736	0.91	1.82
2142	MARC0040336	ALGA0091992	29	0.03	71.13	0.225225	0.112112	16_73041036	16_73961128	16_73	22.745	0.91	1.82
1079	ASGA0036418	ASGA0036455	22	0.03	71.15	0.192192	0.1001	7_114011048	7_114999265	7_114	22.753	0.91	1.82
1099	ALGA0107012	MARC0083976	28	0.03	71.18	0.217217	0.106106	8_12080427	8_12898355	8_12	22.765	0.9101	1.82
775	ASGA0026587	INRA0058339	17	0.03	71.21	0.164164	0.089089	5_85058279	5_85968183	5_85	22.775	0.9101	1.82
140	MARC0088702	MARC0011424	25	0.03	71.23	0.209209	0.115115	1_140018050	1_140915445	1_140	22.785	0.9101	1.82
1349	ALGA0055124	H3GA0028303	29	0.03	71.26	0.229229	0.101101	9_124014133	9_124928475	9_124	22.794	0.9101	1.82
975	MARC0021604	ALGA0118762	28	0.03	71.29	0.24024	0.103103	7_9016589	7_9950711	7_9	22.802	0.9102	1.82
4	ALGA0000375	DRGA0000033	28	0.03	71.31	0.229229	0.108108	1_4048051	1_4996521	1_4	22.809	0.9102	1.82
1770	M1GA0017756	ALGA0102588	18	0.03	71.34	0.164164	0.084084	13_193064697	13_193832937	13_193	22.821	0.9103	1.82
1076	DRGA0008175	ALGA0044856	29	0.03	71.37	0.245245	0.117117	7_111007443	7_111999958	7_111	22.828	0.9104	1.82
974	H3GA0019819	INRA0023472	24	0.03	71.39	0.209209	0.093093	7_8024301	7_8977707	7_8	22.838	0.9104	1.82
440	ALGA0017693	ASGA0013632	37	0.03	71.42	0.294294	0.128128	3_14039271	3_14977162	3_14	22.841	0.9105	1.82
273	H3GA0055344	MARC0099170	23	0.03	71.45	0.215215	0.107107	1_273032673	1_273851241	1_273	22.853	0.9105	1.82
668	H3GA0014127	ASGA0022051	25	0.03	71.47	0.23023	0.098098	4_109103903	4_109980693	4_109	22.87	0.9106	1.82
2105	MARC0033708	INRA0051553	28	0.03	71.5	0.208208	0.101101	16_36054075	16_36959434	16_36	22.875	0.9106	1.82
972	ASGA0030875	ALGA0038330	15	0.03	71.53	0.149149	0.076076	7_6021328	7_6988259	7_6	22.883	0.9107	1.82
486	ALGA0116556	ALGA0019409	23	0.03	71.55	0.189189	0.101101	3_60051646	3_60999343	3_60	22.889	0.9107	1.81
310	DIAS0001530	ASGA0009940	19	0.03	71.58	0.174174	0.08008	2_35017835	2_35923437	2_35	22.901	0.9107	1.81
1166	MARC0086323	ASGA0098295	9	0.03	71.61	0.083083	0.044044	8_80053330	8_80850812	8_80	22.909	0.9107	1.81
38	DRGA0000604	ASGA0002416	23	0.03	71.63	0.193193	0.088088	1_38067414	1_38953960	1_38	22.908	0.9108	1.81
2208	ASGA0078327	ASGA0078439	27	0.03	71.66	0.213213	0.1001	17_59024758	17_59994346	17_59	22.912	0.9108	1.81
1910	ALGA0081785	ALGA0081906	31	0.03	71.68	0.218218	0.111111	14_124042077	14_124992771	14_124	22.921	0.9108	1.81
16	H3GA0000957	DRGA0000183	26	0.03	71.71	0.2002	0.097097	1_16020811	1_16960586	1_16	22.922	0.9109	1.81
2054	ASGA0099830	MARC0015223	30	0.03	71.74	0.261261	0.106106	15_126003609	15_126978963	15_126	22.93	0.9109	1.81
2235	MARC0015150	ASGA0079261	25	0.03	71.76	0.194194	0.099099	18_23091288	18_23980984	18_23	22.945	0.911	1.81
895	CASI0005798	ASGA0101255	32	0.03	71.79	0.226226	0.113113	6_100018316	6_100999212	6_100	22.95	0.911	1.81
1707	ALGA0110455	MARC0012555	12	0.03	71.82	0.112112	0.063063	13_130004509	13_130850140	13_130	22.961	0.9111	1.81
1445	DRGA0010794	ALGA0106857	27	0.03	71.84	0.221221	0.114114	11_10020501	11_10993351	11_10	22.962	0.9111	1.81
655	DBWU0000960	ALGA0027113	25	0.03	71.87	0.21021	0.122122	4_96007274	4_96978670	4_96	22.969	0.9111	1.81
1652	MARC0006792	ALGA0071000	27	0.03	71.89	0.196196	0.102102	13_75034928	13_75999905	13_75	22.98	0.9111	1.81
71	MARC0007812	ALGA0004262	26	0.03	71.92	0.212212	0.093093	1_71004780	1_71984666	1_71	22.988	0.9111	1.81
826	ASGA0081828	DIAS0000526	20	0.03	71.95	0.201201	0.082082	6_31015996	6_31755797	6_31	23.001	0.9111	1.81
2143	ALGA0091999	M1GA0021263	33	0.03	71.97	0.235235	0.113113	16_74220909	16_74974563	16_74	23.008	0.9111	1.81
674	DRGA0005200	DRGA0005227	19	0.03	72	0.167167	0.09009	4_115028278	4_115978703	4_115	23.011	0.9112	1.81
567	ALGA0022789	ASGA0018040	27	0.03	72.03	0.211211	0.11011	4_8050455	4_8968669	4_8	23.015	0.9112	1.81
526	MARC0058487	ASGA0097215	19	0.03	72.05	0.173173	0.082082	3_100055405	3_100989893	3_100	23.013	0.9114	1.81
1061	MARC0030523	INRA0027605	21	0.03	72.08	0.18018	0.094094	7_96014402	7_96994146	7_96	23.021	0.9115	1.81
2236	MARC0058303	ASGA0092854	23	0.03	72.1	0.191191	0.083083	18_24002131	18_24990743	18_24	23.029	0.9115	1.81
1515	MARC0033222	MARC0003439	21	0.03	72.13	0.184184	0.09009	12_94345	12_910198	12_0	23.033	0.9115	1.81
2159	ASGA0075379	H3GA0047808	29	0.03	72.16	0.213213	0.096096	17_10005127	17_10995113	17_10	23.038	0.9116	1.81
1432	M1GA0014460	ALGA0118469	18	0.03	72.18	0.154154	0.076076	10_67058547	10_67809979	10_67	23.041	0.9116	1.81
1703	ALGA0106014	SIRI0000314	13	0.03	72.21	0.125125	0.062062	13_126038953	13_126886037	13_126	23.059	0.9117	1.81
57	SIRI0000445	INRA0002552	24	0.03	72.23	0.209209	0.113113	1_57004290	1_57964423	1_57	23.063	0.9117	1.81
1064	INRA0027664	ALGA0044071	28	0.03	72.26	0.249249	0.108108	7_99049198	7_99997199	7_99	23.071	0.9118	1.81
923	MARC0014703	ALGA0115945	25	0.03	72.29	0.184184	0.088088	6_128006164	6_128966672	6_128	23.1	0.9117	1.81
1211	H3GA0025485	MARC0005038	23	0.03	72.31	0.194194	0.094094	8_125159990	8_125999733	8_125	23.107	0.9117	1.81
1045	MARC0095760	DIAS0001101	17	0.03	72.34	0.147147	0.067067	7_80060865	7_80967317	7_80	23.125	0.9118	1.81
55	H3GA0001779	ASGA0002985	27	0.03	72.36	0.204204	0.099099	1_55037027	1_55991469	1_55	23.125	0.9118	1.81
1980	ALGA0109303	INRA0049417	21	0.03	72.39	0.162162	0.089089	15_52028227	15_52999925	15_52	23.131	0.9118	1.81
659	H3GA0013765	ALGA0027373	25	0.03	72.42	0.201201	0.095095	4_100012642	4_100971367	4_100	23.133	0.9118	1.81
2160	ALGA0093127	ALGA0104780	27	0.03	72.44	0.224224	0.112112	17_11014523	17_11965212	17_11	23.137	0.9119	1.81
1611	ALGA0117401	ASGA0057264	21	0.03	72.47	0.169169	0.085085	13_34024604	13_34990464	13_34	23.154	0.9119	1.81
558	ALGA0105955	ALGA0124025	16	0.03	72.49	0.142142	0.074074	3_132001703	3_132837883	3_132	23.162	0.9119	1.81
382	ALGA0014887	ALGA0014924	20	0.03	72.52	0.156156	0.076076	2_108025814	2_108998867	2_108	23.172	0.9119	1.81
1919	ASGA0067392	ASGA0067540	30	0.03	72.55	0.231231	0.107107	14_133007345	14_133947642	14_133	23.177	0.912	1.81
874	MARC0035297	MARC0056786	23	0.03	72.57	0.19019	0.088088	6_79059015	6_79999211	6_79	23.18	0.9121	1.81
1114	DRGA0017355	ALGA0047140	25	0.03	72.6	0.228228	0.124124	8_27049588	8_27970299	8_27	23.187	0.9121	1.81
1441	ALGA0060505	ALGA0060576	29	0.03	72.62	0.25025	0.12012	11_6003005	11_6958907	11_6	23.19	0.9121	1.81
2216	M1GA0024156	ASGA0099368	27	0.03	72.65	0.232232	0.108108	18_4003593	18_4927370	18_4	23.198	0.9122	1.81
604	H3GA0012677	H3GA0012678	13	0.03	72.68	0.13013	0.06006	4_45152345	4_45885422	4_45	23.22	0.9122	1.8
1858	ASGA0064978	ASGA0064326	30	0.03	72.7	0.217217	0.094094	14_72053700	14_72965155	14_72	23.222	0.9122	1.8
2107	ALGA0090414	MARC0069581	21	0.03	72.73	0.169169	0.088088	16_38067633	16_38937709	16_38	23.234	0.9123	1.8
1189	H3GA0025259	ALGA0048961	21	0.03	72.75	0.177177	0.092092	8_103011058	8_103957628	8_103	23.237	0.9123	1.8
1446	MARC0020587	MARC0015234	21	0.03	72.78	0.178178	0.085085	11_11001723	11_11929848	11_11	23.243	0.9124	1.8
1629	MARC0034109	ASGA0057629	27	0.03	72.8	0.22022	0.104104	13_52057695	13_52997382	13_52	23.248	0.9124	1.8
808	MARC0022013	ALGA0110051	24	0.03	72.83	0.191191	0.105105	6_13016265	6_13987962	6_13	23.262	0.9124	1.8
747	ALGA0032035	MARC0071990	23	0.03	72.86	0.212212	0.112112	5_57011951	5_57969505	5_57	23.266	0.9125	1.8
472	DIAS0001014	MARC0063543	17	0.03	72.88	0.161161	0.081081	3_46017895	3_46995328	3_46	23.274	0.9125	1.8
1598	ASGA0056617	ASGA0085498	23	0.03	72.91	0.196196	0.097097	13_21002481	13_21992417	13_21	23.28	0.9125	1.8
2264	ASGA0080381	MARC0025527	21	0.03	72.93	0.17017	0.09009	18_52022085	18_52951646	18_52	23.293	0.9126	1.8
1452	ASGA0097471	ALGA0061161	11	0.03	72.96	0.102102	0.06006	11_17028615	11_17937631	11_17	23.317	0.9126	1.8
2204	ALGA0096042	DRGA0016829	29	0.03	72.98	0.225225	0.092092	17_55047702	17_55973322	17_55	23.326	0.9126	1.8
1181	MARC0059035	MARC0059517	17	0.03	73.01	0.159159	0.076076	8_95039102	8_95910014	8_95	23.335	0.9126	1.8
2061	ASGA0071466	ALGA0088206	23	0.03	73.04	0.175175	0.082082	15_133003695	15_133954025	15_133	23.345	0.9126	1.8
1334	ALGA0119542	ALGA0054588	20	0.03	73.06	0.179179	0.087087	9_109099580	9_109998027	9_109	23.35	0.9127	1.8
2155	MARC0050941	ALGA0092946	24	0.03	73.09	0.177177	0.097097	17_6006509	17_6975933	17_6	23.351	0.9127	1.8
2051	ASGA0089120	MARC0050960	26	0.03	73.11	0.228228	0.108108	15_123040581	15_123954430	15_123	23.357	0.9128	1.8
102	ALGA0005277	ALGA0005302	15	0.03	73.14	0.137137	0.069069	1_102147789	1_102981316	1_102	23.369	0.9128	1.8
1609	ASGA0057121	ALGA0069475	28	0.03	73.16	0.2002	0.089089	13_32049486	13_32984437	13_32	23.37	0.9128	1.8
1846	ALGA0078128	MARC0002354	18	0.03	73.19	0.15015	0.085085	14_60034041	14_60923513	14_60	23.376	0.9129	1.8
1724	MARC0001428	ASGA0098168	18	0.03	73.21	0.157157	0.089089	13_147081649	13_147897710	13_147	23.383	0.9129	1.8
537	ASGA0015980	DBMA0000138	24	0.03	73.24	0.201201	0.098098	3_111024573	3_111994835	3_111	23.389	0.9129	1.8
1383	H3GA0029481	ASGA0046954	21	0.03	73.26	0.186186	0.098098	10_18022870	10_18810277	10_18	23.393	0.913	1.8
322	ASGA0094162	ALGA0013695	24	0.03	73.29	0.194194	0.092092	2_47004605	2_47997430	2_47	23.405	0.913	1.8
1345	ALGA0054970	H3GA0052528	15	0.03	73.32	0.127127	0.046046	9_120211887	9_120885226	9_120	23.409	0.913	1.8
1333	ASGA0044230	ALGA0119450	19	0.03	73.34	0.169169	0.088088	9_108000906	9_108903103	9_108	23.412	0.913	1.8
235	ALGA0008480	ASGA0006115	19	0.03	73.37	0.15015	0.073073	1_235023588	1_235999464	1_235	23.419	0.9131	1.8
1273	MARC0011708	CASI0007768	23	0.03	73.39	0.157157	0.081081	9_48083111	9_48990007	9_48	23.431	0.9131	1.8
978	MARC0000195	H3GA0020037	25	0.03	73.42	0.208208	0.103103	7_12010969	7_12997734	7_12	23.445	0.9131	1.8
2104	ALGA0090278	M1GA0020996	28	0.03	73.44	0.224224	0.109109	16_35019084	16_35994777	16_35	23.448	0.9131	1.8
632	ALGA0025889	ALGA0025927	19	0.03	73.47	0.162162	0.082082	4_73061931	4_73972428	4_73	23.453	0.9132	1.8
1301	ASGA0043822	ALGA0053913	19	0.03	73.49	0.16016	0.084084	9_76052645	9_76986728	9_76	23.457	0.9132	1.8
522	ASGA0015472	H3GA0010169	21	0.03	73.52	0.184184	0.093093	3_96015519	3_96985327	3_96	23.462	0.9133	1.8
1403	MARC0036583	DIAS0001453	17	0.03	73.54	0.162162	0.095095	10_38142225	10_38836692	10_38	23.483	0.9133	1.8
1942	ALGA0084000	ALGA0084028	22	0.03	73.57	0.179179	0.08008	15_14033340	15_14944919	15_14	23.486	0.9133	1.8
2190	ALGA0107226	H3GA0049067	32	0.03	73.59	0.262262	0.102102	17_41000054	17_41992643	17_41	23.497	0.9134	1.8
529	DRGA0004125	ALGA0020541	24	0.03	73.62	0.224224	0.105105	3_103092301	3_103949630	3_103	23.501	0.9134	1.8
432	ASGA0090869	MARC0060263	21	0.03	73.64	0.198198	0.104104	3_6011571	3_6993277	3_6	23.504	0.9134	1.8
1538	ALGA0108041	ALGA0065615	10	0.03	73.67	0.11011	0.065065	12_23078102	12_23951930	12_23	23.51	0.9136	1.8
1485	ALGA0062329	INRA0036515	24	0.03	73.7	0.203203	0.103103	11_50089826	11_50991843	11_50	23.538	0.9136	1.8
1330	DIAS0002280	MARC0104613	22	0.03	73.72	0.198198	0.089089	9_105005708	9_105997673	9_105	23.546	0.9136	1.8
222	ASGA0005841	H3GA0003758	28	0.03	73.75	0.213213	0.088088	1_222033049	1_222983531	1_222	23.548	0.9136	1.8
287	ASGA0009119	MARC0009808	22	0.03	73.77	0.195195	0.088088	2_12168412	2_12997558	2_12	23.56	0.9136	1.79
764	ALGA0032922	ALGA0032946	19	0.03	73.8	0.167167	0.099099	5_74179204	5_74981466	5_74	23.571	0.9137	1.79
843	MARC0075942	ALGA0104615	16	0.03	73.82	0.144144	0.077077	6_48051149	6_48579322	6_48	23.577	0.9137	1.79
2073	MARC0091789	ASGA0095022	23	0.03	73.85	0.189189	0.086086	16_4002367	16_4945544	16_4	23.584	0.9137	1.79
1402	MARC0084919	MARC0030209	20	0.03	73.87	0.167167	0.072072	10_37066477	10_37994362	10_37	23.6	0.9138	1.79
400	MARC0043455	DRGA0003544	21	0.03	73.9	0.187187	0.101101	2_126075235	2_126971814	2_126	23.61	0.9138	1.79
363	ALGA0014351	MARC0086773	24	0.03	73.92	0.175175	0.097097	2_89005869	2_89979202	2_89	23.618	0.9139	1.79
1645	ASGA0058030	ASGA0058062	22	0.03	73.95	0.183183	0.088088	13_68050796	13_68998306	13_68	23.627	0.9139	1.79
1039	MARC0090516	MARC0049081	23	0.03	73.97	0.189189	0.091091	7_73038838	7_73999704	7_73	23.626	0.9139	1.79
1159	ASGA0102002	H3GA0024981	19	0.03	74	0.165165	0.085085	8_73072524	8_73962803	8_73	23.631	0.9139	1.79
501	ALGA0106669	ALGA0114825	21	0.03	74.02	0.175175	0.082082	3_75182872	3_75985778	3_75	23.634	0.914	1.79
1608	ASGA0102042	DIAS0004392	25	0.03	74.05	0.178178	0.091091	13_31058574	13_31992211	13_31	23.633	0.9141	1.79
1495	INRA0036859	DRGA0011366	31	0.02	74.07	0.269269	0.14014	11_60050490	11_60990326	11_60	23.64	0.9141	1.79
1355	H3GA0028454	ASGA0092502	24	0.02	74.1	0.197197	0.106106	9_130048720	9_130964501	9_130	23.646	0.9141	1.79
793	ALGA0102270	M1GA0008199	26	0.02	74.12	0.218218	0.09009	5_103034628	5_103990568	5_103	23.657	0.9141	1.79
569	ASGA0018141	INRA0012650	29	0.02	74.15	0.238238	0.107107	4_10001816	4_10955939	4_10	23.666	0.9141	1.79
1851	ALGA0078434	ASGA0064180	21	0.02	74.17	0.192192	0.098098	14_65010989	14_65970164	14_65	23.669	0.9142	1.79
280	M1GA0002294	ALGA0011510	20	0.02	74.2	0.188188	0.105105	2_5002263	2_5998495	2_5	23.676	0.9142	1.79
108	MARC0044070	INRA0003704	18	0.02	74.22	0.144144	0.077077	1_108048990	1_108982881	1_108	23.677	0.9143	1.79
1844	H3GA0040441	INRA0044332	25	0.02	74.25	0.223223	0.101101	14_58008986	14_58977674	14_58	23.679	0.9143	1.79
1640	MARC0089159	ASGA0057925	16	0.02	74.27	0.142142	0.078078	13_63070452	13_63980860	13_63	23.699	0.9143	1.79
943	ALGA0103137	ALGA0110333	22	0.02	74.3	0.188188	0.091091	6_148140735	6_148899365	6_148	23.707	0.9144	1.79
1983	MARC0002623	ALGA0085557	17	0.02	74.32	0.159159	0.061061	15_55016952	15_55981133	15_55	23.714	0.9145	1.79
1662	MARC0064742	H3GA0037066	15	0.02	74.35	0.127127	0.072072	13_85074122	13_85969141	13_85	23.718	0.9144	1.79
398	ALGA0015667	ALGA0015705	18	0.02	74.37	0.182182	0.085085	2_124059680	2_124966025	2_124	23.745	0.9145	1.79
625	INRA0014566	MARC0090842	22	0.02	74.39	0.2002	0.083083	4_66067864	4_66994632	4_66	23.747	0.9145	1.79
448	ALGA0018006	ASGA0098738	29	0.02	74.42	0.22022	0.105105	3_22019486	3_22975439	3_22	23.747	0.9146	1.79
2066	ASGA0071775	ASGA0084438	20	0.02	74.44	0.197197	0.095095	15_138004767	15_138961466	15_138	23.754	0.9146	1.79
1885	ALGA0080288	INRA0046115	21	0.02	74.47	0.169169	0.084084	14_99022505	14_99972870	14_99	23.759	0.9147	1.79
36	MARC0001053	ASGA0002330	20	0.02	74.49	0.17017	0.096096	1_36021818	1_36911875	1_36	23.759	0.9147	1.79
249	DRGA0002289	MARC0033965	26	0.02	74.52	0.231231	0.101101	1_249038089	1_249998099	1_249	23.764	0.9147	1.79
1155	ASGA0095741	ALGA0048107	24	0.02	74.54	0.202202	0.103103	8_69048877	8_69985912	8_69	23.769	0.9148	1.79
1326	DRGA0009641	ALGA0054341	14	0.02	74.57	0.154154	0.072072	9_101015856	9_101932811	9_101	23.785	0.9148	1.79
103	INRA0003569	ASGA0004108	20	0.02	74.59	0.154154	0.089089	1_103015496	1_103930286	1_103	23.798	0.9149	1.79
591	ASGA0019197	H3GA0012483	31	0.02	74.62	0.24024	0.108108	4_32004344	4_32917947	4_32	23.802	0.9149	1.79
1816	DIAS0000600	H3GA0039661	19	0.02	74.64	0.172172	0.094094	14_30007051	14_30997622	14_30	23.818	0.9149	1.79
1581	ASGA0095724	ASGA0055745	21	0.02	74.67	0.186186	0.092092	13_4063546	13_4995417	13_4	23.825	0.915	1.79
524	INRA0011238	ASGA0015565	25	0.02	74.69	0.208208	0.099099	3_98001598	3_98969231	3_98	23.838	0.915	1.79
1160	M1GA0011966	MARC0109190	21	0.02	74.71	0.182182	0.1001	8_74047817	8_74985007	8_74	23.846	0.9151	1.79
521	ALGA0020217	ALGA0020228	20	0.02	74.74	0.167167	0.073073	3_95105022	3_95998761	3_95	23.853	0.9151	1.79
550	ALGA0021498	M1GA0004871	32	0.02	74.76	0.247247	0.11011	3_124004026	3_124995141	3_124	23.863	0.9151	1.79
1729	ASGA0059169	H3GA0037527	23	0.02	74.79	0.197197	0.101101	13_152034129	13_152957525	13_152	23.876	0.9152	1.79
373	DRGA0003199	ALGA0014625	21	0.02	74.81	0.185185	0.094094	2_99059798	2_99987828	2_99	23.877	0.9152	1.79
2131	ALGA0091166	ALGA0119892	14	0.02	74.84	0.132132	0.065065	16_62049121	16_62941784	16_62	23.885	0.9152	1.79
713	ASGA0104541	DRGA0005536	19	0.02	74.86	0.181181	0.083083	5_23123411	5_23962739	5_23	23.891	0.9153	1.79
1292	ASGA0096819	ASGA0045611	18	0.02	74.89	0.168168	0.088088	9_67136065	9_67919383	9_67	23.901	0.9153	1.78
479	ALGA0019011	INRA0010619	26	0.02	74.91	0.222222	0.107107	3_53016090	3_53922527	3_53	23.906	0.9153	1.78
1791	ALGA0074502	M1GA0018108	24	0.02	74.93	0.205205	0.112112	14_5009988	14_5996997	14_5	23.912	0.9154	1.78
1255	MARC0066941	H3GA0026949	18	0.02	74.96	0.162162	0.079079	9_30020470	9_30910237	9_30	23.92	0.9154	1.78
1062	INRA0027603	ALGA0043962	20	0.02	74.98	0.156156	0.076076	7_97048514	7_97973860	7_97	23.922	0.9155	1.78
69	MARC0073935	MARC0078517	20	0.02	75.01	0.16016	0.079079	1_69015932	1_69994758	1_69	23.933	0.9155	1.78
2189	H3GA0048948	ASGA0077005	22	0.02	75.03	0.169169	0.102102	17_40064241	17_40983715	17_40	23.941	0.9156	1.78
915	MARC0009578	ALGA0112500	26	0.02	75.06	0.236236	0.127127	6_120053312	6_120954193	6_120	23.953	0.9156	1.78
635	ASGA0020351	MARC0022657	26	0.02	75.08	0.199199	0.089089	4_76062726	4_76946216	4_76	23.967	0.9156	1.78
863	MARC0042821	ASGA0028309	20	0.02	75.11	0.161161	0.09009	6_68032093	6_68999679	6_68	23.967	0.9156	1.78
457	ASGA0101575	MARC0006897	20	0.02	75.13	0.155155	0.086086	3_31073501	3_31940326	3_31	23.971	0.9156	1.78
1901	DRGA0014500	ALGA0081287	18	0.02	75.15	0.175175	0.071071	14_115099053	14_115992263	14_115	23.989	0.9157	1.78
1398	MARC0028874	H3GA0054147	21	0.02	75.18	0.196196	0.104104	10_33063813	10_33970834	10_33	23.995	0.9158	1.78
2044	MARC0034868	ALGA0086913	21	0.02	75.2	0.181181	0.09009	15_116018447	15_116985429	15_116	24.006	0.9158	1.78
1755	ALGA0072996	ASGA0094177	21	0.02	75.23	0.191191	0.088088	13_178001286	13_178963676	13_178	24.015	0.9158	1.78
304	INRA0008518	DRGA0002892	23	0.02	75.25	0.184184	0.088088	2_29029599	2_29993039	2_29	24.021	0.9158	1.78
74	ASGA0003476	ALGA0004392	25	0.02	75.27	0.197197	0.104104	1_74012792	1_74972431	1_74	24.027	0.9159	1.78
462	MARC0073946	MARC0043870	23	0.02	75.3	0.204204	0.091091	3_36071083	3_36967338	3_36	24.027	0.9159	1.78
1906	ASGA0066379	MARC0098107	30	0.02	75.32	0.236236	0.103103	14_120005007	14_120981113	14_120	24.036	0.9159	1.78
900	ALGA0036266	CASI0004717	19	0.02	75.35	0.167167	0.091091	6_105026365	6_105864476	6_105	24.039	0.916	1.78
552	ALGA0021640	MARC0011972	20	0.02	75.37	0.176176	0.089089	3_126050753	3_126882196	3_126	24.043	0.916	1.78
63	H3GA0001876	MARC0059407	22	0.02	75.39	0.171171	0.09009	1_63012077	1_63930516	1_63	24.044	0.916	1.78
1431	DRGA0010693	H3GA0053981	26	0.02	75.42	0.205205	0.087087	10_66015671	10_66965660	10_66	24.054	0.916	1.78
1415	MARC0031826	MARC0089179	24	0.02	75.44	0.202202	0.101101	10_50197750	10_50977599	10_50	24.061	0.9161	1.78
2102	ASGA0095837	ASGA0073034	26	0.02	75.47	0.219219	0.107107	16_33008529	16_33990830	16_33	24.063	0.9161	1.78
18	ALGA0108048	H3GA0001078	24	0.02	75.49	0.176176	0.085085	1_18079474	1_18999199	1_18	24.072	0.9162	1.78
1972	H3GA0044265	ASGA0069456	21	0.02	75.51	0.178178	0.098098	15_44006149	15_44971663	15_44	24.073	0.9162	1.78
1943	ALGA0084030	DIAS0003970	25	0.02	75.54	0.216216	0.101101	15_15021232	15_15839890	15_15	24.08	0.9162	1.78
724	ASGA0025389	DRGA0005665	25	0.02	75.56	0.192192	0.082082	5_34022700	5_34967936	5_34	24.087	0.9163	1.78
1895	ASGA0066004	ALGA0081020	24	0.02	75.59	0.198198	0.104104	14_109011557	14_109884548	14_109	24.09	0.9164	1.78
581	DRGA0004591	ALGA0024053	23	0.02	75.61	0.172172	0.082082	4_22001153	4_22995083	4_22	24.106	0.9164	1.78
867	ALGA0035562	ASGA0103026	21	0.02	75.63	0.191191	0.099099	6_72030654	6_72974961	6_72	24.113	0.9164	1.78
1206	ALGA0107639	ALGA0104926	25	0.02	75.66	0.194194	0.088088	8_120014091	8_120986971	8_120	24.119	0.9164	1.78
785	ALGA0033698	DRGA0017392	21	0.02	75.68	0.195195	0.092092	5_95008452	5_95986242	5_95	24.122	0.9165	1.78
2006	ASGA0069921	DIAS0001042	28	0.02	75.71	0.211211	0.094094	15_78065827	15_78998934	15_78	24.132	0.9164	1.78
2154	ALGA0092836	ALGA0092908	22	0.02	75.73	0.185185	0.098098	17_5013675	17_5856225	17_5	24.145	0.9164	1.78
691	M1GA0026730	ALGA0111629	22	0.02	75.75	0.179179	0.094094	5_1063347	5_1983809	5_1	24.151	0.9165	1.78
192	ASGA0005503	ALGA0007438	24	0.02	75.78	0.177177	0.103103	1_192008668	1_192995662	1_192	24.16	0.9165	1.78
1956	ALGA0123278	MARC0084703	22	0.02	75.8	0.198198	0.071071	15_28021915	15_28971687	15_28	24.171	0.9165	1.78
2009	MARC0043278	H3GA0044659	28	0.02	75.82	0.223223	0.098098	15_81056324	15_81991837	15_81	24.171	0.9165	1.78
1487	ALGA0062400	ASGA0050958	19	0.02	75.85	0.19019	0.095095	11_52042502	11_52974764	11_52	24.18	0.9166	1.78
294	ASGA0009505	ALGA0012415	24	0.02	75.87	0.202202	0.092092	2_19019516	2_19923547	2_19	24.184	0.9166	1.78
842	ALGA0110714	DIAS0004283	19	0.02	75.9	0.172172	0.083083	6_47001684	6_47996763	6_47	24.196	0.9166	1.78
758	INRA0019762	MARC0046592	21	0.02	75.92	0.179179	0.088088	5_68109806	5_68997896	5_68	24.197	0.9167	1.78
2171	ALGA0093772	DBMA0000204	27	0.02	75.94	0.234234	0.099099	17_22010607	17_22940818	17_22	24.199	0.9167	1.78
720	H3GA0016181	ASGA0025287	30	0.02	75.97	0.255255	0.091091	5_30014448	5_30963388	5_30	24.202	0.9167	1.78
418	MARC0054325	ASGA0085499	30	0.02	75.99	0.223223	0.109109	2_144081683	2_144946273	2_144	24.203	0.9168	1.78
439	ASGA0096228	DRGA0003794	22	0.02	76.01	0.181181	0.093093	3_13018449	3_13966102	3_13	24.207	0.9168	1.78
1970	ALGA0085070	ALGA0085099	17	0.02	76.04	0.152152	0.075075	15_42052598	15_42946608	15_42	24.225	0.9168	1.78
1786	H3GA0038239	M1GA0018029	21	0.02	76.06	0.179179	0.084084	14_46389	14_911985	14_0	24.232	0.9168	1.78
1936	ASGA0068435	ASGA0068459	29	0.02	76.08	0.24024	0.104104	15_8031355	15_8922680	15_8	24.24	0.9168	1.78
2261	ASGA0080241	MARC0046615	20	0.02	76.11	0.168168	0.087087	18_49037340	18_49951687	18_49	24.251	0.9168	1.78
2157	INRA0052520	ASGA0075436	15	0.02	76.13	0.121121	0.072072	17_8020601	17_8783881	17_8	24.255	0.9169	1.78
1685	H3GA0037170	MARC0000450	9	0.02	76.16	0.091091	0.059059	13_108139409	13_108987820	13_108	24.266	0.9169	1.77
285	ALGA0011791	ALGA0011900	28	0.02	76.18	0.22022	0.105105	2_10024147	2_10965056	2_10	24.267	0.917	1.77
896	ASGA0103310	ALGA0107440	20	0.02	76.2	0.173173	0.096096	6_101037475	6_101875155	6_101	24.273	0.917	1.77
1859	H3GA0040848	H3GA0040924	30	0.02	76.23	0.241241	0.107107	14_73010194	14_73938018	14_73	24.275	0.917	1.77
617	ASGA0019794	MARC0094768	17	0.02	76.25	0.157157	0.08008	4_58055938	4_58955993	4_58	24.285	0.917	1.77
673	ALGA0028434	INRA0016936	20	0.02	76.27	0.178178	0.094094	4_114016613	4_114971428	4_114	24.293	0.917	1.77
389	ASGA0097507	ALGA0115180	17	0.02	76.3	0.176176	0.083083	2_115002720	2_115928254	2_115	24.296	0.917	1.77
1347	ALGA0118468	ASGA0044563	19	0.02	76.32	0.139139	0.079079	9_122005680	9_122931378	9_122	24.301	0.9171	1.77
593	M1GA0005843	INRA0013668	23	0.02	76.34	0.184184	0.097097	4_34007971	4_34927285	4_34	24.309	0.9171	1.77
881	ASGA0087471	MARC0110892	29	0.02	76.37	0.194194	0.099099	6_86022946	6_86981368	6_86	24.315	0.9171	1.77
308	ALGA0012970	ALGA0012988	21	0.02	76.39	0.186186	0.08008	2_33057338	2_33974778	2_33	24.331	0.9171	1.77
2253	MARC0032209	ALGA0110805	22	0.02	76.41	0.172172	0.109109	18_41089507	18_41992622	18_41	24.339	0.9172	1.77
596	ALGA0024656	ALGA0024670	13	0.02	76.44	0.119119	0.067067	4_37149340	4_37937829	4_37	24.343	0.9172	1.77
1957	CASI0003675	ASGA0098860	22	0.02	76.46	0.196196	0.094094	15_29062120	15_29964710	15_29	24.353	0.9172	1.77
806	ALGA0111565	ALGA0034562	19	0.02	76.48	0.162162	0.083083	6_11005461	6_11997205	6_11	24.354	0.9173	1.77
1101	ASGA0096165	ALGA0046558	20	0.02	76.51	0.189189	0.097097	8_14002260	8_14990927	8_14	24.361	0.9173	1.77
2077	ASGA0072214	ALGA0089011	13	0.02	76.53	0.13013	0.07007	16_8353698	16_8952162	16_8	24.367	0.9173	1.77
1449	MARC0021800	MARC0103234	22	0.02	76.55	0.204204	0.108108	11_14148821	11_14996877	11_14	24.376	0.9173	1.77
1958	ASGA0069220	ALGA0110306	23	0.02	76.58	0.185185	0.092092	15_30009913	15_30929349	15_30	24.387	0.9174	1.77
1208	MARC0026632	ASGA0094415	16	0.02	76.6	0.141141	0.066066	8_122068856	8_122893708	8_122	24.399	0.9174	1.77
160	ALGA0006612	ASGA0084022	15	0.02	76.62	0.122122	0.063063	1_160090039	1_160998854	1_160	24.413	0.9175	1.77
258	MARC0068073	H3GA0004595	27	0.02	76.65	0.227227	0.097097	1_258032096	1_258956471	1_258	24.416	0.9175	1.77
2200	ASGA0077476	INRA0054314	24	0.02	76.67	0.205205	0.092092	17_51022001	17_51956954	17_51	24.423	0.9176	1.77
1765	ALGA0106730	ASGA0091641	10	0.02	76.69	0.115115	0.062062	13_188222435	13_188749657	13_188	24.428	0.9176	1.77
503	ASGA0015197	DIAS0003766	18	0.02	76.72	0.16016	0.07007	3_77000734	3_77983771	3_77	24.429	0.9177	1.77
829	ASGA0093489	ALGA0035161	18	0.02	76.74	0.175175	0.077077	6_34050950	6_34982784	6_34	24.435	0.9177	1.77
1549	ASGA0054284	ASGA0054364	23	0.02	76.76	0.19019	0.093093	12_34013247	12_34800792	12_34	24.438	0.9177	1.77
1743	ALGA0072763	ALGA0072773	15	0.02	76.79	0.146146	0.08008	13_166059440	13_166996858	13_166	24.447	0.9178	1.77
165	MARC0038676	MARC0054059	16	0.02	76.81	0.126126	0.065065	1_165070354	1_165994631	1_165	24.453	0.9178	1.77
2173	MARC0030901	INRA0053222	26	0.02	76.83	0.2002	0.1001	17_24049827	17_24999665	17_24	24.458	0.9178	1.77
1911	DRGA0014631	DRGA0014668	27	0.02	76.86	0.22022	0.101101	14_125013344	14_125989898	14_125	24.463	0.9178	1.77
1876	ALGA0079817	SIRI0001431	28	0.02	76.88	0.206206	0.094094	14_90029410	14_90948281	14_90	24.463	0.9178	1.77
967	INRA0022968	H3GA0019485	19	0.02	76.9	0.167167	0.079079	7_1006444	7_1993618	7_1	24.472	0.9178	1.77
1887	ALGA0080430	ALGA0080500	20	0.02	76.93	0.165165	0.066066	14_101003904	14_101969217	14_101	24.475	0.9179	1.77
76	DRGA0001170	ALGA0108655	14	0.02	76.95	0.125125	0.065065	1_76160324	1_76903252	1_76	24.484	0.9179	1.77
2135	ASGA0073934	DRGA0016308	19	0.02	76.97	0.143143	0.065065	16_66005903	16_66988685	16_66	24.496	0.9179	1.77
1228	MARC0106322	MARC0065818	19	0.02	77	0.185185	0.1001	9_3008197	9_3969315	9_3	24.5	0.9179	1.77
1558	ASGA0054790	MARC0034695	20	0.02	77.02	0.192192	0.098098	12_43127271	12_43955270	12_43	24.506	0.9179	1.77
1033	ASGA0034433	MARC0008109	14	0.02	77.04	0.141141	0.067067	7_67048149	7_67967158	7_67	24.514	0.918	1.77
460	ALGA0018472	ASGA0014229	24	0.02	77.06	0.207207	0.105105	3_34006372	3_34999889	3_34	24.515	0.918	1.77
866	M1GA0008611	ASGA0028463	20	0.02	77.09	0.174174	0.086086	6_71159096	6_71975478	6_71	24.518	0.9181	1.77
2086	DRGA0015899	ALGA0089344	24	0.02	77.11	0.207207	0.1001	16_17004686	16_17929265	16_17	24.519	0.9181	1.77
1866	ALGA0079181	ALGA0079202	19	0.02	77.13	0.167167	0.078078	14_80004609	14_80967670	14_80	24.527	0.9181	1.77
643	MARC0054096	INRA0015336	29	0.02	77.16	0.198198	0.087087	4_84012683	4_84976996	4_84	24.532	0.9182	1.77
1029	DRGA0007718	MARC0036346	20	0.02	77.18	0.184184	0.085085	7_63060385	7_63955657	7_63	24.533	0.9182	1.77
840	ASGA0101969	H3GA0017922	22	0.02	77.2	0.191191	0.087087	6_45019251	6_45996951	6_45	24.535	0.9182	1.77
1439	ALGA0111421	MARC0018000	31	0.02	77.22	0.203203	0.096096	11_4011769	11_4927754	11_4	24.542	0.9183	1.77
1391	ASGA0047222	MARC0055323	24	0.02	77.25	0.2002	0.094094	10_26064777	10_26881428	10_26	24.541	0.9184	1.77
1056	ASGA0035232	ALGA0043670	25	0.02	77.27	0.209209	0.084084	7_91140316	7_91993855	7_91	24.547	0.9184	1.77
77	ASGA0100811	ALGA0004476	26	0.02	77.29	0.206206	0.106106	1_77038275	1_77951478	1_77	24.55	0.9184	1.77
1089	ALGA0046053	H3GA0055121	18	0.02	77.32	0.155155	0.081081	8_2033476	8_2922146	8_2	24.559	0.9184	1.77
1811	ALGA0076293	ASGA0096439	20	0.02	77.34	0.153153	0.081081	14_25000729	14_25934305	14_25	24.568	0.9184	1.77
597	INRA0013780	ASGA0019427	17	0.02	77.36	0.161161	0.087087	4_38003861	4_38992535	4_38	24.577	0.9185	1.77
2090	ALGA0102978	ALGA0089635	23	0.02	77.38	0.192192	0.089089	16_21024837	16_21976238	16_21	24.586	0.9185	1.77
1535	DIAS0000500	MARC0068775	17	0.02	77.41	0.16016	0.083083	12_20056103	12_20851557	12_20	24.598	0.9185	1.77
536	ALGA0020864	ASGA0015998	25	0.02	77.43	0.201201	0.098098	3_110028651	3_110989284	3_110	24.609	0.9186	1.77
1965	ALGA0084990	ALGA0114567	11	0.02	77.45	0.114114	0.055055	15_37190647	15_37840601	15_37	24.613	0.9186	1.77
717	ALGA0031425	ASGA0025214	25	0.02	77.47	0.186186	0.079079	5_27004338	5_27965801	5_27	24.619	0.9187	1.77
1801	ASGA0085420	H3GA0039144	22	0.02	77.5	0.18018	0.09009	14_15082152	14_15984992	14_15	24.627	0.9187	1.76
893	CASI0002113	ASGA0094575	22	0.02	77.52	0.192192	0.087087	6_98016316	6_98984820	6_98	24.624	0.9188	1.77
2256	MARC0006984	DBWU0000481	25	0.02	77.54	0.198198	0.105105	18_44017055	18_44824396	18_44	24.625	0.9188	1.77
40	MARC0021005	ALGA0002851	21	0.02	77.56	0.186186	0.099099	1_40017608	1_40996397	1_40	24.628	0.9189	1.77
913	MARC0090730	ALGA0036474	24	0.02	77.59	0.215215	0.094094	6_118016270	6_118933145	6_118	24.634	0.9189	1.77
471	MARC0085867	MARC0041994	18	0.02	77.61	0.164164	0.078078	3_45069392	3_45985496	3_45	24.636	0.919	1.77
1035	DRGA0007770	MARC0016048	21	0.02	77.63	0.19019	0.106106	7_69042854	7_69987957	7_69	24.637	0.919	1.77
1375	H3GA0029206	ALGA0057087	30	0.02	77.66	0.248248	0.121121	10_10002753	10_10974034	10_10	24.641	0.919	1.77
1157	ALGA0048119	M1GA0011961	22	0.02	77.68	0.172172	0.082082	8_71023635	8_71986277	8_71	24.649	0.9191	1.76
1717	ASGA0059022	H3GA0037427	14	0.02	77.7	0.136136	0.065065	13_140049531	13_140827165	13_140	24.662	0.9191	1.76
1122	ASGA0038656	ASGA0091312	17	0.02	77.72	0.146146	0.076076	8_35019302	8_35968631	8_35	24.663	0.9191	1.76
1080	H3GA0023245	M1GA0010866	22	0.02	77.75	0.165165	0.08008	7_115072393	7_115793412	7_115	24.666	0.9192	1.76
1274	H3GA0027351	ALGA0053057	25	0.02	77.77	0.192192	0.096096	9_49043229	9_49925905	9_49	24.675	0.9192	1.76
497	ALGA0019697	ASGA0095157	17	0.02	77.79	0.168168	0.071071	3_71022246	3_71835301	3_71	24.684	0.9192	1.76
1971	ALGA0085100	ASGA0069437	20	0.02	77.81	0.177177	0.079079	15_43021348	15_43907418	15_43	24.694	0.9192	1.76
1745	DRGA0017463	MARC0054268	13	0.02	77.84	0.113113	0.067067	13_168032244	13_168976694	13_168	24.707	0.9193	1.76
43	ALGA0002916	ALGA0002970	22	0.02	77.86	0.187187	0.1001	1_43006479	1_43979109	1_43	24.718	0.9192	1.76
2221	MARC0108809	ASGA0103329	26	0.02	77.88	0.213213	0.1001	18_9018884	18_9977420	18_9	24.717	0.9193	1.76
1352	ALGA0055337	H3GA0028391	24	0.02	77.9	0.197197	0.103103	9_127021794	9_127939523	9_127	24.723	0.9193	1.76
365	ALGA0106685	DRGA0003147	21	0.02	77.93	0.174174	0.093093	2_91070116	2_91908753	2_91	24.724	0.9193	1.76
358	ASGA0010593	ASGA0010636	21	0.02	77.95	0.186186	0.087087	2_84009622	2_84975794	2_84	24.726	0.9194	1.76
1871	ALGA0079399	ASGA0064895	15	0.02	77.97	0.131131	0.058058	14_85210355	14_85986081	14_85	24.728	0.9194	1.76
2029	ALGA0104782	INRA0049965	20	0.02	77.99	0.151151	0.073073	15_101081268	15_101947904	15_101	24.733	0.9195	1.76
100	INRA0003490	MARC0075524	16	0.02	78.01	0.149149	0.068068	1_100040956	1_100926862	1_100	24.756	0.9195	1.76
1126	H3GA0024807	ALGA0047777	21	0.02	78.04	0.184184	0.092092	8_39001861	8_39969092	8_39	24.761	0.9196	1.76
942	ASGA0093565	M1GA0001139	18	0.02	78.06	0.171171	0.086086	6_147018910	6_147947590	6_147	24.77	0.9196	1.76
2007	MARC0035803	ALGA0086095	21	0.02	78.08	0.165165	0.078078	15_79022295	15_79959995	15_79	24.778	0.9196	1.76
748	CADI0000013	ALGA0032109	25	0.02	78.1	0.207207	0.087087	5_58032518	5_58984249	5_58	24.78	0.9197	1.76
1243	DRGA0009170	ASGA0041988	26	0.02	78.13	0.18018	0.091091	9_18018541	9_18989178	9_18	24.783	0.9197	1.76
1550	MARC0101217	ALGA0066234	17	0.02	78.15	0.132132	0.071071	12_35455297	12_35993482	12_35	24.79	0.9197	1.76
1214	ASGA0106186	ASGA0085595	16	0.02	78.17	0.135135	0.076076	8_128177659	8_128961382	8_128	24.796	0.9198	1.76
1820	H3GA0039717	H3GA0039748	24	0.02	78.19	0.185185	0.084084	14_34037391	14_34998680	14_34	24.8	0.9198	1.76
1621	ALGA0069892	ASGA0084805	21	0.02	78.22	0.178178	0.081081	13_44021615	13_44996842	13_44	24.806	0.9198	1.76
384	ASGA0011203	MARC0089104	14	0.02	78.24	0.124124	0.069069	2_110097590	2_110983878	2_110	24.82	0.9198	1.76
2245	MARC0089126	ASGA0095005	26	0.02	78.26	0.195195	0.091091	18_33021734	18_33991487	18_33	24.825	0.9198	1.76
78	ALGA0004483	ASGA0101482	18	0.02	78.28	0.154154	0.081081	1_78064452	1_78942596	1_78	24.837	0.9198	1.76
533	DIAS0000124	MARC0039179	13	0.02	78.3	0.095095	0.051051	3_107029267	3_107989544	3_107	24.842	0.9199	1.76
1964	MARC0092653	ASGA0088476	13	0.02	78.33	0.09009	0.05005	15_36007262	15_36990448	15_36	24.858	0.9199	1.76
1813	MARC0110512	ALGA0076603	21	0.02	78.35	0.171171	0.089089	14_27052605	14_27973397	14_27	24.861	0.9199	1.76
1264	ASGA0042567	ASGA0042603	16	0.02	78.37	0.142142	0.074074	9_39050938	9_39990005	9_39	24.865	0.92	1.76
388	INRA0009447	ALGA0119340	20	0.02	78.39	0.178178	0.08008	2_114001748	2_114872875	2_114	24.865	0.92	1.76
2162	ALGA0093334	ASGA0089601	20	0.02	78.41	0.174174	0.073073	17_13015906	17_13979082	17_13	24.868	0.92	1.76
415	MARC0088815	M1GA0003271	15	0.02	78.44	0.129129	0.07007	2_141089279	2_141966675	2_141	24.874	0.9201	1.76
706	ASGA0095684	H3GA0015856	16	0.02	78.46	0.146146	0.081081	5_16009159	5_16963494	5_16	24.873	0.9202	1.76
890	ALGA0036047	ALGA0036130	24	0.02	78.48	0.185185	0.086086	6_95004431	6_95950700	6_95	24.876	0.9202	1.76
184	ASGA0098149	DRGA0001801	21	0.02	78.5	0.176176	0.075075	1_184001385	1_184974708	1_184	24.879	0.9203	1.76
1839	ALGA0077635	MARC0038293	18	0.02	78.52	0.147147	0.073073	14_53037586	14_53997874	14_53	24.887	0.9203	1.76
265	ASGA0007584	H3GA0004889	18	0.02	78.55	0.146146	0.075075	1_265007559	1_265923956	1_265	24.893	0.9203	1.76
722	ALGA0034341	H3GA0016226	20	0.02	78.57	0.175175	0.078078	5_32066658	5_32871911	5_32	24.895	0.9204	1.76
2125	ALGA0090976	H3GA0046808	17	0.02	78.59	0.158158	0.078078	16_56036253	16_56929951	16_56	24.9	0.9204	1.76
1465	DRGA0011059	DRGA0011077	16	0.02	78.61	0.131131	0.062062	11_30023683	11_30899908	11_30	24.913	0.9204	1.76
933	ASGA0103810	ALGA0036967	19	0.02	78.63	0.162162	0.077077	6_138102685	6_138927393	6_138	24.928	0.9204	1.76
1712	MARC0096777	H3GA0037371	22	0.02	78.66	0.181181	0.079079	13_135106360	13_135998772	13_135	24.939	0.9205	1.76
630	ALGA0025744	MARC0071084	28	0.02	78.68	0.21021	0.102102	4_71023293	4_71998343	4_71	24.942	0.9205	1.76
124	ASGA0004417	INRA0004079	18	0.02	78.7	0.156156	0.082082	1_124017483	1_124960469	1_124	24.951	0.9205	1.76
2149	H3GA0054891	MARC0001302	29	0.02	78.72	0.21021	0.096096	17_169950	17_999175	17_0	24.959	0.9205	1.76
1462	H3GA0031714	ASGA0050514	20	0.02	78.74	0.161161	0.062062	11_27042463	11_27985402	11_27	24.958	0.9205	1.76
82	ASGA0003669	UMB10000008	22	0.02	78.76	0.198198	0.082082	1_82016483	1_82988476	1_82	24.961	0.9206	1.76
1821	ALGA0076871	MARC0083100	27	0.02	78.79	0.219219	0.096096	14_35028986	14_35978460	14_35	24.963	0.9206	1.76
64	ASGA0003215	ASGA0003235	21	0.02	78.81	0.158158	0.077077	1_64029670	1_64978117	1_64	24.967	0.9206	1.76
1612	ALGA0069574	INRA0040046	22	0.02	78.83	0.179179	0.086086	13_35034390	13_35941925	13_35	24.977	0.9206	1.76
1188	H3GA0025242	ALGA0048953	25	0.02	78.85	0.194194	0.103103	8_102057440	8_102999435	8_102	24.984	0.9206	1.76
1907	INRA0047144	INRA0047205	27	0.02	78.87	0.203203	0.077077	14_121022263	14_121950238	14_121	24.99	0.9206	1.76
1226	ALGA0109741	H3GA0055935	21	0.02	78.89	0.174174	0.088088	9_1030589	9_1973555	9_1	24.992	0.9206	1.76
907	ALGA0103390	DRGA0006703	16	0.02	78.92	0.132132	0.068068	6_112033271	6_112970266	6_112	24.996	0.9206	1.76
2184	ALGA0094709	DRGA0016736	24	0.02	78.94	0.175175	0.095095	17_35082664	17_35997507	17_35	25	0.9206	1.76
368	ALGA0014480	MARC0019476	14	0.02	78.96	0.125125	0.071071	2_94198324	2_94758715	2_94	25.009	0.9206	1.76
884	MARC0027805	MARC0032947	20	0.02	78.98	0.167167	0.077077	6_89012232	6_89972655	6_89	25.019	0.9206	1.75
2156	H3GA0047704	ASGA0075212	23	0.02	79	0.197197	0.101101	17_7010499	17_7982770	17_7	25.022	0.9206	1.75
276	ASGA0096364	SIRI0001292	10	0.02	79.02	0.117117	0.059059	2_1010974	2_1999094	2_1	25.031	0.9207	1.75
498	MARC0030207	MARC0001946	12	0.02	79.05	0.148148	0.08008	3_72008222	3_72973452	3_72	25.057	0.9207	1.75
1069	MARC0001151	ALGA0044341	25	0.02	79.07	0.199199	0.085085	7_104070363	7_104976537	7_104	25.059	0.9208	1.75
1053	ALGA0043149	MARC0094436	22	0.02	79.09	0.186186	0.079079	7_88017033	7_88927866	7_88	25.066	0.9208	1.75
1488	ALGA0062438	ALGA0062455	14	0.02	79.11	0.131131	0.075075	11_53028924	11_53945414	11_53	25.075	0.9208	1.75
65	INRA0002723	ALGA0004002	17	0.02	79.13	0.166166	0.077077	1_65072818	1_65953598	1_65	25.084	0.9208	1.75
1480	MARC0074652	ASGA0101154	17	0.02	79.15	0.154154	0.077077	11_45026679	11_45930465	11_45	25.095	0.9209	1.75
2265	ASGA0080415	MARC0052755	16	0.02	79.17	0.133133	0.067067	18_53042472	18_53902901	18_53	25.099	0.9209	1.75
894	MARC0089635	ALGA0036191	22	0.02	79.2	0.178178	0.09009	6_99063720	6_99956687	6_99	25.1	0.921	1.75
114	INRA0003877	INRA0003912	17	0.02	79.22	0.142142	0.069069	1_114142559	1_114991766	1_114	25.101	0.921	1.75
1174	MARC0005229	ASGA0091803	19	0.02	79.24	0.158158	0.09009	8_88023320	8_88832936	8_88	25.106	0.9211	1.75
1766	DIAS0003254	ALGA0123420	23	0.02	79.26	0.19019	0.092092	13_189164788	13_189996631	13_189	25.11	0.9212	1.75
1034	DRGA0007759	ALGA0042506	18	0.02	79.28	0.156156	0.077077	7_68027579	7_68997558	7_68	25.114	0.9212	1.75
1266	H3GA0027060	ASGA0042729	20	0.02	79.3	0.185185	0.083083	9_41015116	9_41990215	9_41	25.119	0.9212	1.75
1025	ALGA0042294	ASGA0034292	22	0.02	79.32	0.195195	0.087087	7_59025162	7_59961633	7_59	25.119	0.9213	1.75
1385	ALGA0057732	MARC0021106	21	0.02	79.34	0.175175	0.076076	10_20017673	10_20960067	10_20	25.131	0.9213	1.75
1693	ALGA0071781	H3GA0037207	16	0.02	79.37	0.105105	0.062062	13_116007043	13_116960380	13_116	25.144	0.9213	1.75
634	ALGA0119289	BGIS0002097	22	0.02	79.39	0.166166	0.077077	4_75001079	4_75999885	4_75	25.151	0.9213	1.75
1058	M1GA0010605	ALGA0043842	20	0.02	79.41	0.168168	0.081081	7_93002216	7_93883948	7_93	25.156	0.9213	1.75
2123	MARC0080217	ASGA0073524	16	0.02	79.43	0.129129	0.048048	16_54026383	16_54970379	16_54	25.161	0.9214	1.75
1944	CASI0005563	DRGA0014980	22	0.02	79.45	0.194194	0.076076	15_16018294	15_16989673	15_16	25.164	0.9214	1.75
47	ALGA0003108	ASGA0002640	22	0.02	79.47	0.201201	0.091091	1_47025801	1_47939841	1_47	25.171	0.9214	1.75
543	ASGA0016334	MARC0034240	24	0.02	79.49	0.187187	0.073073	3_117016694	3_117989682	3_117	25.175	0.9215	1.75
89	DRGA0001337	M1GA0001055	21	0.02	79.51	0.162162	0.088088	1_89012139	1_89985473	1_89	25.176	0.9215	1.75
1109	DRGA0008400	DRGA0017702	22	0.02	79.54	0.191191	0.075075	8_22011207	8_22867448	8_22	25.184	0.9216	1.75
878	ALGA0109506	ALGA0105658	21	0.02	79.56	0.18018	0.075075	6_83013058	6_83995868	6_83	25.188	0.9216	1.75
1709	ALGA0104709	INRA0041019	18	0.02	79.58	0.17017	0.089089	13_132033936	13_132947055	13_132	25.191	0.9217	1.75
1321	DRGA0009607	ASGA0094423	22	0.02	79.6	0.183183	0.078078	9_96043546	9_96946308	9_96	25.195	0.9217	1.75
580	MARC0069526	DIAS0002021	21	0.02	79.62	0.166166	0.073073	4_21066950	4_21935062	4_21	25.203	0.9217	1.75
180	INRA0005380	H3GA0003384	20	0.02	79.64	0.18018	0.073073	1_180009749	1_180999213	1_180	25.211	0.9218	1.75
556	M1GA0026946	ALGA0122869	22	0.02	79.66	0.194194	0.087087	3_130010656	3_130958942	3_130	25.218	0.9218	1.75
1563	ALGA0066707	ASGA0054919	24	0.02	79.68	0.184184	0.073073	12_48019052	12_48982317	12_48	25.221	0.9218	1.75
1812	ASGA0091313	MARC0032933	21	0.02	79.7	0.156156	0.076076	14_26061167	14_26975822	14_26	25.228	0.9218	1.75
877	ASGA0097426	ASGA0089969	28	0.02	79.72	0.201201	0.099099	6_82039564	6_82989561	6_82	25.23	0.9218	1.75
2238	ALGA0097635	ALGA0097688	24	0.02	79.75	0.191191	0.082082	18_26006010	18_26783189	18_26	25.231	0.9219	1.75
726	ASGA0025444	DRGA0005702	17	0.02	79.77	0.165165	0.075075	5_36066415	5_36929814	5_36	25.241	0.9219	1.75
376	MARC0059442	ALGA0107106	17	0.02	79.79	0.171171	0.091091	2_102007280	2_102926877	2_102	25.246	0.9219	1.75
2011	ASGA0070092	ALGA0086263	28	0.02	79.81	0.241241	0.097097	15_83003021	15_83971851	15_83	25.258	0.9219	1.75
1202	ALGA0109188	ALGA0113788	25	0.02	79.83	0.216216	0.1001	8_116028445	8_116892004	8_116	25.263	0.9219	1.75
61	ASGA0003175	ALGA0003892	23	0.02	79.85	0.199199	0.105105	1_61060616	1_61986232	1_61	25.264	0.9219	1.75
288	DRGA0002695	ASGA0009220	23	0.02	79.87	0.206206	0.096096	2_13042380	2_13906909	2_13	25.269	0.9219	1.75
752	INRA0019588	H3GA0054938	23	0.02	79.89	0.205205	0.1001	5_62014471	5_62936194	5_62	25.282	0.9219	1.75
1387	ALGA0057837	ASGA0047097	23	0.02	79.91	0.177177	0.087087	10_22018259	10_22995215	10_22	25.287	0.922	1.75
1855	ASGA0064265	MARC0007983	20	0.02	79.93	0.154154	0.081081	14_69000745	14_69965414	14_69	25.29	0.922	1.75
1278	ALGA0107024	ASGA0082954	20	0.02	79.95	0.177177	0.088088	9_53065168	9_53993676	9_53	25.295	0.922	1.75
920	ALGA0036590	DRGA0006746	19	0.02	79.98	0.174174	0.078078	6_125087365	6_125996119	6_125	25.293	0.922	1.75
2183	MARC0074465	MARC0023570	28	0.02	80	0.21021	0.11011	17_34023359	17_34961528	17_34	25.298	0.922	1.75
1513	ALGA0064284	ASGA0085644	13	0.02	80.02	0.123123	0.069069	11_78062254	11_78818926	11_78	25.303	0.922	1.75
1386	MARC0108793	ASGA0047074	19	0.02	80.04	0.16016	0.081081	10_21031388	10_21990595	10_21	25.306	0.9221	1.75
1918	H3GA0042863	M1GA0019399	24	0.02	80.06	0.193193	0.079079	14_132027762	14_132980840	14_132	25.313	0.9221	1.75
1655	H3GA0036902	ASGA0089582	17	0.02	80.08	0.148148	0.08008	13_78012217	13_78891871	13_78	25.321	0.9222	1.75
827	MARC0053050	ASGA0099409	21	0.02	80.1	0.155155	0.081081	6_32233905	6_32978337	6_32	25.33	0.9222	1.75
81	ASGA0003636	MARC0094218	24	0.02	80.12	0.165165	0.078078	1_81033340	1_81959972	1_81	25.331	0.9222	1.75
1260	DIAS0002671	ASGA0089629	18	0.02	80.14	0.143143	0.072072	9_35070127	9_35987229	9_35	25.335	0.9222	1.75
1118	ASGA0038503	DRGA0008514	11	0.02	80.16	0.12012	0.059059	8_31269432	8_31997781	8_31	25.349	0.9222	1.75
1852	MARC0002437	INRA0044659	22	0.02	80.18	0.156156	0.09009	14_66056735	14_66926157	14_66	25.351	0.9222	1.75
1282	ASGA0085584	ASGA0043377	23	0.02	80.2	0.176176	0.087087	9_57092949	9_57970969	9_57	25.356	0.9223	1.75
1537	ALGA0065594	ASGA0105841	14	0.02	80.22	0.136136	0.073073	12_22332003	12_22996883	12_22	25.362	0.9224	1.75
1353	H3GA0028393	M1GA0013235	19	0.02	80.24	0.145145	0.085085	9_128013229	9_128939112	9_128	25.364	0.9224	1.75
708	DIAS0002354	ASGA0085630	22	0.02	80.26	0.208208	0.088088	5_18018016	5_18954338	5_18	25.37	0.9224	1.75
208	MARC0025256	MARC0025508	24	0.02	80.28	0.199199	0.082082	1_208020293	1_208965095	1_208	25.371	0.9224	1.75
1979	ASGA0069637	ALGA0085442	17	0.02	80.31	0.147147	0.081081	15_51155588	15_51978372	15_51	25.374	0.9224	1.75
320	ALGA0013618	ASGA0097854	19	0.02	80.33	0.159159	0.081081	2_45003832	2_45965839	2_45	25.381	0.9225	1.75
2167	ASGA0075615	ALGA0110877	26	0.02	80.35	0.222222	0.09009	17_18117254	17_18960192	17_18	25.386	0.9225	1.75
130	ALGA0005984	ASGA0004563	20	0.02	80.37	0.183183	0.091091	1_130044175	1_130982669	1_130	25.394	0.9225	1.75
193	INRA0005652	INRA0005670	21	0.02	80.39	0.182182	0.073073	1_193116913	1_193965819	1_193	25.399	0.9225	1.75
126	H3GA0002725	DBMA0000223	13	0.02	80.41	0.134134	0.062062	1_126041216	1_126896907	1_126	25.412	0.9226	1.74
305	ALGA0012888	ASGA0009880	21	0.02	80.43	0.162162	0.085085	2_30064664	2_30983591	2_30	25.426	0.9226	1.74
807	ALGA0034571	MARC0113959	21	0.02	80.45	0.168168	0.078078	6_12018358	6_12996787	6_12	25.432	0.9226	1.74
1853	BGIS0003789	MARC0109364	27	0.02	80.47	0.214214	0.101101	14_67066951	14_67985525	14_67	25.438	0.9226	1.74
723	M1GA0007784	ASGA0025387	20	0.02	80.49	0.183183	0.079079	5_33017882	5_33991092	5_33	25.445	0.9226	1.74
2109	MARC0030415	ASGA0100476	12	0.02	80.51	0.13013	0.069069	16_40054511	16_40995168	16_40	25.464	0.9227	1.74
693	MARC0038518	INRA0018060	18	0.02	80.53	0.155155	0.075075	5_3297287	5_3965145	5_3	25.467	0.9227	1.74
1815	MARC0104121	MARC0094668	28	0.02	80.55	0.239239	0.104104	14_29014322	14_29982868	14_29	25.471	0.9227	1.74
965	ALGA0114775	DRGA0007034	19	0.02	80.57	0.167167	0.081081	6_170066008	6_170754902	6_170	25.472	0.9228	1.74
1564	DRGA0011794	H3GA0034644	15	0.02	80.59	0.144144	0.068068	12_49104630	12_49990982	12_49	25.475	0.9228	1.74
578	H3GA0012276	MARC0022418	26	0.02	80.61	0.193193	0.078078	4_19014592	4_19982312	4_19	25.481	0.9228	1.74
2262	ASGA0085575	ASGA0080319	18	0.02	80.63	0.156156	0.071071	18_50191430	18_50970449	18_50	25.487	0.9229	1.74
2242	ALGA0097801	H3GA0050708	20	0.02	80.65	0.151151	0.087087	18_30000120	18_30940969	18_30	25.494	0.9229	1.74
1934	ASGA0085230	ASGA0068402	13	0.02	80.67	0.113113	0.071071	15_6048541	15_6990068	15_6	25.498	0.9229	1.74
976	DRGA0007128	ALGA0038603	23	0.02	80.69	0.198198	0.097097	7_10046327	7_10971380	7_10	25.505	0.9229	1.74
1536	MARC0029299	MARC0012973	19	0.02	80.71	0.167167	0.085085	12_21018674	12_21951213	12_21	25.511	0.923	1.74
862	ASGA0095441	ASGA0102523	14	0.02	80.73	0.137137	0.072072	6_67224838	6_67910441	6_67	25.514	0.923	1.74
1552	ALGA0123819	ALGA0066258	10	0.02	80.75	0.113113	0.047047	12_37063373	12_37991827	12_37	25.522	0.9231	1.74
1302	ALGA0053916	ALGA0053956	17	0.02	80.77	0.149149	0.079079	9_77198841	9_77953494	9_77	25.531	0.9231	1.74
266	ASGA0084544	ASGA0007653	15	0.02	80.8	0.146146	0.066066	1_266072974	1_266908567	1_266	25.537	0.9231	1.74
1472	DRGA0011131	DRGA0011139	14	0.02	80.82	0.131131	0.075075	11_37013652	11_37918841	11_37	25.538	0.9232	1.74
530	M1GA0004566	MARC0087294	21	0.02	80.84	0.184184	0.083083	3_104003624	3_104979920	3_104	25.537	0.9232	1.74
592	INRA0013585	ASGA0019292	19	0.02	80.86	0.166166	0.077077	4_33003968	4_33981387	4_33	25.538	0.9233	1.74
1775	ASGA0059896	MARC0096117	21	0.02	80.88	0.172172	0.071071	13_198000357	13_198895919	13_198	25.543	0.9233	1.74
796	ALGA0111344	MARC0036664	8	0.02	80.9	0.083083	0.054054	6_1409111	6_1997794	6_1	25.555	0.9233	1.74
1941	MARC0061826	MARC0004838	19	0.02	80.92	0.17017	0.077077	15_13027988	15_13928321	15_13	25.562	0.9233	1.74
559	ASGA0016959	M1GA0006980	18	0.02	80.94	0.157157	0.069069	4_65339	4_997367	4_0	25.575	0.9233	1.74
692	ALGA0112682	ALGA0116284	16	0.02	80.96	0.141141	0.061061	5_2051089	5_2914528	5_2	25.582	0.9234	1.74
1316	ASGA0044017	MARC0051784	21	0.02	80.98	0.207207	0.093093	9_91014620	9_91901582	9_91	25.58	0.9234	1.74
771	ALGA0033183	ALGA0033201	23	0.02	81	0.167167	0.081081	5_81002653	5_81989891	5_81	25.595	0.9234	1.74
1440	ASGA0049404	ALGA0060518	25	0.02	81.02	0.205205	0.091091	11_5041269	11_5923645	11_5	25.597	0.9234	1.74
1960	MARC0098851	H3GA0044154	20	0.02	81.04	0.177177	0.068068	15_32036023	15_32975634	15_32	25.599	0.9235	1.74
1583	ASGA0055780	MARC0040056	26	0.02	81.06	0.225225	0.097097	13_6014822	13_6942501	13_6	25.604	0.9235	1.74
1399	ASGA0047582	ASGA0047603	17	0.02	81.08	0.154154	0.076076	10_34103364	10_34992664	10_34	25.609	0.9235	1.74
1331	H3GA0027995	DRGA0009668	18	0.02	81.1	0.151151	0.075075	9_106009329	9_106963764	9_106	25.611	0.9235	1.74
712	H3GA0016074	ASGA0025102	12	0.02	81.12	0.11011	0.061061	5_22066047	5_22909052	5_22	25.619	0.9235	1.74
1659	ALGA0071281	DRGA0012640	16	0.02	81.14	0.136136	0.06006	13_82051439	13_82957684	13_82	25.622	0.9236	1.74
1586	MARC0091783	ASGA0055954	17	0.02	81.16	0.147147	0.078078	13_9138869	13_9993926	13_9	25.628	0.9236	1.74
2266	ALGA0098918	ALGA0098928	16	0.02	81.18	0.131131	0.071071	18_54158853	18_54993603	18_54	25.634	0.9236	1.74
984	ALGA0039109	ALGA0039145	16	0.02	81.2	0.14014	0.067067	7_18023810	7_18970410	7_18	25.639	0.9236	1.74
1954	ASGA0090384	ALGA0084518	21	0.02	81.22	0.177177	0.084084	15_26079720	15_26966015	15_26	25.646	0.9236	1.74
215	ASGA0005703	MARC0089121	16	0.02	81.24	0.139139	0.069069	1_215031222	1_215687229	1_215	25.647	0.9237	1.74
107	H3GA0002491	H3GA0002502	16	0.02	81.26	0.124124	0.055055	1_107014574	1_107953106	1_107	25.653	0.9237	1.74
1949	ASGA0098139	MARC0006820	18	0.02	81.28	0.151151	0.07007	15_21020769	15_21858992	15_21	25.657	0.9238	1.74
90	ALGA0004924	INRA0003300	21	0.02	81.3	0.147147	0.071071	1_90016075	1_90982463	1_90	25.661	0.9238	1.74
1768	ALGA0111468	ASGA0091634	15	0.02	81.32	0.125125	0.065065	13_191164299	13_191956002	13_191	25.669	0.9238	1.74
2168	ASGA0075678	ALGA0093677	21	0.02	81.34	0.155155	0.081081	17_19225825	17_19980882	17_19	25.67	0.9238	1.74
2129	ALGA0119937	ALGA0091131	17	0.02	81.36	0.142142	0.07007	16_60001022	16_60867484	16_60	25.675	0.9238	1.74
1699	DBMA0000259	MARC0074692	17	0.02	81.37	0.145145	0.076076	13_122067534	13_122960214	13_122	25.679	0.9239	1.74
1742	ALGA0072751	MARC0008753	16	0.02	81.39	0.128128	0.074074	13_165147546	13_165989145	13_165	25.693	0.9239	1.74
511	ALGA0019954	H3GA0010005	15	0.02	81.41	0.151151	0.087087	3_85024652	3_85992139	3_85	25.699	0.9239	1.74
19	ALGA0001556	ALGA0001565	23	0.02	81.43	0.186186	0.089089	1_19036620	1_19979554	1_19	25.703	0.9239	1.74
162	MARC0093471	ALGA0103973	17	0.02	81.45	0.143143	0.061061	1_162041614	1_162876975	1_162	25.706	0.924	1.74
2161	ASGA0075463	ALGA0093333	21	0.02	81.47	0.195195	0.086086	17_12062356	17_12987336	17_12	25.711	0.924	1.74
1161	MARC0071224	ASGA0039066	23	0.02	81.49	0.168168	0.07007	8_75015560	8_75985673	8_75	25.714	0.924	1.74
786	DRGA0006266	MARC0085057	15	0.02	81.51	0.142142	0.071071	5_96023373	5_96778308	5_96	25.722	0.924	1.74
1828	INRA0043787	H3GA0039998	23	0.02	81.53	0.179179	0.077077	14_42005766	14_42987243	14_42	25.725	0.924	1.74
899	MARC0089589	H3GA0018619	12	0.02	81.55	0.093093	0.05005	6_104183389	6_104992646	6_104	25.728	0.9241	1.74
2082	ASGA0099370	ASGA0089410	19	0.02	81.57	0.132132	0.077077	16_13012364	16_13875810	16_13	25.733	0.9241	1.74
1315	ALGA0114690	H3GA0027898	29	0.02	81.59	0.215215	0.098098	9_90064620	9_90985231	9_90	25.733	0.9241	1.74
1653	ALGA0071001	ASGA0058239	19	0.02	81.61	0.15015	0.081081	13_76033607	13_76838915	13_76	25.737	0.9242	1.74
112	INRA0003826	DRGA0001460	20	0.02	81.63	0.152152	0.075075	1_112029698	1_112987320	1_112	25.75	0.9242	1.74
2103	ASGA0073036	SIRI0000852	24	0.02	81.65	0.191191	0.088088	16_34002361	16_34888571	16_34	25.755	0.9242	1.74
2004	ALGA0085924	ALGA0085978	20	0.02	81.67	0.172172	0.08008	15_76107287	15_76994963	15_76	25.761	0.9242	1.74
129	H3GA0002741	ASGA0004540	24	0.02	81.69	0.174174	0.087087	1_129025960	1_129994936	1_129	25.768	0.9242	1.74
1896	CASI0007888	MARC0014536	13	0.02	81.71	0.132132	0.061061	14_110150467	14_110994068	14_110	25.774	0.9243	1.74
638	ALGA0026189	H3GA0013201	25	0.02	81.73	0.174174	0.079079	4_79004570	4_79936113	4_79	25.776	0.9243	1.74
1676	MARC0038485	INRA0040799	15	0.02	81.74	0.132132	0.067067	13_99037266	13_99969679	13_99	25.782	0.9243	1.74
2062	UMB10000056	MARC0093418	27	0.02	81.76	0.195195	0.082082	15_134045619	15_134954923	15_134	25.786	0.9243	1.74
116	H3GA0002623	ALGA0106989	13	0.02	81.78	0.11011	0.066066	1_116060102	1_116959010	1_116	25.789	0.9243	1.74
443	ASGA0084776	SIRI0001253	18	0.02	81.8	0.159159	0.075075	3_17073609	3_17642379	3_17	25.793	0.9244	1.74
183	ALGA0007209	DRGA0001792	15	0.02	81.82	0.135135	0.057057	1_183016904	1_183944280	1_183	25.801	0.9244	1.74
2028	ASGA0070213	ALGA0117791	16	0.02	81.84	0.14014	0.069069	15_100099175	15_100826111	15_100	25.803	0.9245	1.74
1416	H3GA0054258	MARC0004897	24	0.02	81.86	0.188188	0.09009	10_51124929	10_51904081	10_51	25.806	0.9245	1.74
1994	ALGA0085780	ASGA0069824	13	0.02	81.88	0.11011	0.055055	15_66134501	15_66971674	15_66	25.81	0.9245	1.74
357	MARC0069730	MARC0074327	22	0.02	81.9	0.181181	0.096096	2_83102385	2_83953044	2_83	25.812	0.9246	1.74
1418	MARC0033880	ALGA0059339	21	0.02	81.92	0.17017	0.075075	10_53077502	10_53982676	10_53	25.822	0.9245	1.73
188	MARC0030984	ALGA0007360	17	0.02	81.94	0.152152	0.073073	1_188015867	1_188969445	1_188	25.822	0.9246	1.73
697	ASGA0023944	DRGA0005426	19	0.02	81.96	0.157157	0.079079	5_7013387	5_7997195	5_7	25.83	0.9246	1.73
1560	MARC0033294	DRGA0011783	21	0.02	81.97	0.19019	0.087087	12_45036585	12_45955884	12_45	25.832	0.9246	1.73
1933	MARC0057733	CASI0004920	13	0.02	81.99	0.124124	0.065065	15_5048177	15_5980909	15_5	25.834	0.9246	1.73
364	DRGA0003121	ASGA0097368	21	0.02	82.01	0.163163	0.082082	2_90058184	2_90890589	2_90	25.838	0.9246	1.73
174	MARC0007670	ALGA0007054	17	0.02	82.03	0.163163	0.071071	1_174008560	1_174992575	1_174	25.837	0.9247	1.73
1407	ALGA0058667	ASGA0093860	20	0.02	82.05	0.181181	0.085085	10_42000352	10_42950762	10_42	25.842	0.9247	1.73
41	ALGA0002853	ALGA0102587	20	0.02	82.07	0.171171	0.074074	1_41058097	1_41975719	1_41	25.845	0.9247	1.73
555	ALGA0021723	ASGA0083239	25	0.02	82.09	0.204204	0.09009	3_129009157	3_129966280	3_129	25.848	0.9248	1.73
1898	ASGA0066131	MARC0084038	21	0.02	82.11	0.17017	0.082082	14_112135557	14_112990076	14_112	25.848	0.9248	1.73
2040	ALGA0086782	CASI0007903	20	0.02	82.13	0.175175	0.065065	15_112005831	15_112968548	15_112	25.85	0.9248	1.73
2010	ASGA0070067	DRGA0015274	22	0.02	82.15	0.188188	0.086086	15_82011689	15_82963678	15_82	25.856	0.9248	1.73
1190	ALGA0114369	ALGA0048982	17	0.02	82.16	0.147147	0.065065	8_104053831	8_104967235	8_104	25.861	0.9248	1.73
1141	ALGA0047931	ALGA0047910	20	0.02	82.18	0.16016	0.08008	8_55063034	8_55969735	8_55	25.865	0.9248	1.73
921	DRGA0006748	ASGA0092416	14	0.02	82.2	0.107107	0.055055	6_126023835	6_126820120	6_126	25.864	0.9249	1.73
1388	MARC0086971	ALGA0057907	17	0.02	82.22	0.16016	0.067067	10_23030684	10_23996663	10_23	25.872	0.9249	1.73
763	ASGA0026298	ALGA0118429	15	0.02	82.24	0.12012	0.064064	5_73032235	5_73962716	5_73	25.874	0.9249	1.73
1169	DRGA0008672	ALGA0108870	17	0.02	82.26	0.151151	0.079079	8_83004968	8_83937626	8_83	25.877	0.925	1.73
1198	ASGA0091658	ALGA0049254	15	0.02	82.28	0.132132	0.06006	8_112005591	8_112921068	8_112	25.888	0.925	1.73
2251	CASI0001257	ALGA0098137	23	0.02	82.3	0.182182	0.086086	18_39010154	18_39885353	18_39	25.896	0.925	1.73
297	H3GA0006295	ALGA0012571	17	0.02	82.32	0.14014	0.073073	2_22021758	2_22967923	2_22	25.903	0.925	1.73
1733	INRA0041181	ALGA0072566	16	0.02	82.33	0.159159	0.069069	13_156056347	13_156937872	13_156	25.908	0.9249	1.73
99	MARC0028113	ASGA0004070	15	0.02	82.35	0.135135	0.07007	1_99092242	1_99908988	1_99	25.912	0.925	1.73
1168	ASGA0039146	MARC0015623	22	0.02	82.37	0.192192	0.076076	8_82005379	8_82975136	8_82	25.911	0.925	1.73
1865	CASI0003631	ALGA0079177	23	0.02	82.39	0.181181	0.071071	14_79051986	14_79982953	14_79	25.913	0.925	1.73
540	DRGA0004220	ASGA0016256	21	0.02	82.41	0.191191	0.082082	3_114080331	3_114999945	3_114	25.918	0.925	1.73
1203	ASGA0102559	UMB10000117	18	0.02	82.43	0.145145	0.073073	8_117088314	8_117993437	8_117	25.922	0.925	1.73
1127	DRGA0008574	MARC0024767	15	0.02	82.45	0.167167	0.069069	8_40025212	8_40676104	8_40	25.925	0.9251	1.73
2205	ALGA0096110	M1GA0022382	24	0.02	82.46	0.2002	0.087087	17_56000454	17_56986969	17_56	25.929	0.9251	1.73
727	INRA0019235	ASGA0025465	17	0.02	82.48	0.142142	0.075075	5_37006435	5_37997338	5_37	25.937	0.9251	1.73
104	MARC0074795	ASGA0004115	13	0.02	82.5	0.114114	0.06006	1_104011320	1_104980009	1_104	25.941	0.9251	1.73
834	H3GA0056366	ASGA0102181	17	0.02	82.52	0.147147	0.083083	6_39214376	6_39884401	6_39	25.944	0.9251	1.73
1780	ALGA0102629	MARC0068484	20	0.02	82.54	0.175175	0.085085	13_203165763	13_203996202	13_203	25.949	0.9252	1.73
773	CASI0006173	ALGA0113055	21	0.02	82.56	0.151151	0.079079	5_83009082	5_83870922	5_83	25.964	0.9252	1.73
1857	DRGA0014099	ALGA0079530	19	0.02	82.58	0.152152	0.078078	14_71017013	14_71996220	14_71	25.964	0.9252	1.73
60	MARC0085254	MARC0001491	21	0.02	82.59	0.161161	0.08008	1_60027416	1_60912826	1_60	25.97	0.9252	1.73
1881	INRA0045883	INRA0045934	20	0.02	82.61	0.178178	0.085085	14_95117803	14_95978860	14_95	25.971	0.9252	1.73
1293	MARC0033628	MARC0091838	12	0.02	82.63	0.121121	0.058058	9_68082431	9_68996488	9_68	25.977	0.9253	1.73
236	DRGA0002191	ALGA0008559	16	0.02	82.65	0.126126	0.068068	1_236016101	1_236975208	1_236	25.98	0.9253	1.73
375	INRA0009121	MARC0088658	20	0.02	82.67	0.146146	0.084084	2_101025511	2_101956408	2_101	25.983	0.9253	1.73
143	MARC0045178	MARC0062973	21	0.02	82.69	0.159159	0.069069	1_143030325	1_143919221	1_143	25.987	0.9254	1.73
1040	ALGA0042578	DBUN0000237	24	0.02	82.71	0.166166	0.081081	7_74034802	7_74987983	7_74	25.993	0.9254	1.73
510	DRGA0004057	DRGA0004061	14	0.02	82.72	0.133133	0.065065	3_84005980	3_84983618	3_84	26.008	0.9255	1.73
640	ALGA0026218	ALGA0026235	23	0.02	82.74	0.207207	0.077077	4_81074501	4_81986750	4_81	26.009	0.9255	1.73
897	MARC0099148	MARC0094046	20	0.02	82.76	0.165165	0.076076	6_102108190	6_102958607	6_102	26.011	0.9255	1.73
1854	INRA0044705	CASI0008086	20	0.02	82.78	0.15015	0.07007	14_68011758	14_68966102	14_68	26.011	0.9255	1.73
231	MARC0057360	ASGA0006060	25	0.02	82.8	0.204204	0.084084	1_231020974	1_231988141	1_231	26.012	0.9255	1.73
1205	ALGA0108817	ASGA0104738	19	0.02	82.81	0.152152	0.077077	8_119097617	8_119944073	8_119	26.017	0.9256	1.73
1578	ASGA0055555	SIRI0000074	24	0.02	82.83	0.167167	0.069069	13_1006239	13_1987314	13_1	26.019	0.9256	1.73
168	H3GA0003311	CASI0002714	22	0.02	82.85	0.185185	0.087087	1_168036981	1_168968958	1_168	26.025	0.9256	1.73
2120	DBUN0004337	ALGA0090757	20	0.02	82.87	0.171171	0.074074	16_51001388	16_51997536	16_51	26.038	0.9256	1.73
1436	M1GA0014523	ASGA0049179	20	0.02	82.89	0.165165	0.069069	11_1019966	11_1989095	11_1	26.039	0.9256	1.73
217	DRGA0001967	ALGA0007959	26	0.02	82.91	0.228228	0.079079	1_217004897	1_217954117	1_217	26.041	0.9256	1.73
1610	MARC0063710	H3GA0036210	18	0.02	82.92	0.151151	0.072072	13_33009601	13_33753684	13_33	26.043	0.9256	1.73
1646	H3GA0055518	MARC0028723	13	0.02	82.94	0.116116	0.054054	13_69026479	13_69940515	13_69	26.045	0.9256	1.73
2228	ALGA0118164	MARC0051906	18	0.02	82.96	0.145145	0.067067	18_16037918	18_16983518	18_16	26.051	0.9257	1.73
1167	MARC0081461	ASGA0089759	19	0.02	82.98	0.174174	0.079079	8_81039805	8_81966936	8_81	26.051	0.9257	1.73
1275	ASGA0095941	ASGA0082552	16	0.02	83	0.152152	0.08008	9_50067685	9_50770695	9_50	26.052	0.9257	1.73
1774	ASGA0103163	ASGA0059890	16	0.02	83.01	0.127127	0.067067	13_197046238	13_197969329	13_197	26.057	0.9257	1.73
2260	DRGA0017057	MARC0055353	23	0.02	83.03	0.173173	0.075075	18_48008832	18_48983680	18_48	26.062	0.9258	1.73
1365	ALGA0056213	H3GA0056512	20	0.02	83.05	0.167167	0.085085	10_207585	10_963740	10_0	26.065	0.9258	1.73
1123	MARC0103983	MARC0026493	18	0.02	83.07	0.145145	0.066066	8_36020067	8_36946122	8_36	26.069	0.9258	1.73
916	H3GA0056342	ASGA0092176	24	0.02	83.09	0.186186	0.081081	6_121005974	6_121821024	6_121	26.074	0.9258	1.73
1661	ALGA0071323	DRGA0012664	17	0.02	83.1	0.141141	0.068068	13_84026578	13_84934671	13_84	26.078	0.9258	1.73
1579	ALGA0067420	ASGA0055636	20	0.02	83.12	0.17017	0.076076	13_2031238	13_2978378	13_2	26.082	0.9259	1.73
147	ALGA0006320	ASGA0004855	26	0.02	83.14	0.194194	0.082082	1_147001436	1_147931091	1_147	26.085	0.9259	1.73
1759	ALGA0073188	H3GA0037747	17	0.02	83.16	0.15015	0.069069	13_182071628	13_182876924	13_182	26.088	0.9259	1.73
1417	MARC0088259	ASGA0048337	22	0.02	83.18	0.197197	0.08008	10_52011246	10_52989291	10_52	26.095	0.9259	1.73
458	H3GA0053148	MARC0023128	19	0.02	83.19	0.148148	0.076076	3_32000166	3_32932426	3_32	26.095	0.9259	1.73
675	DRGA0005230	H3GA0014365	22	0.02	83.21	0.183183	0.073073	4_116110055	4_116985434	4_116	26.099	0.9259	1.73
230	ASGA0005995	ALGA0008385	27	0.02	83.23	0.183183	0.07007	1_230005686	1_230962964	1_230	26.102	0.926	1.73
122	DRGA0001485	INRA0004038	12	0.02	83.25	0.114114	0.051051	1_122125954	1_122957977	1_122	26.111	0.926	1.73
728	ALGA0031772	ALGA0031790	19	0.02	83.27	0.176176	0.088088	5_38009941	5_38960519	5_38	26.115	0.926	1.73
24	MARC0028659	CASI0010857	19	0.02	83.28	0.169169	0.081081	1_24020779	1_24929544	1_24	26.117	0.9261	1.73
718	ALGA0031471	ASGA0094168	19	0.02	83.3	0.176176	0.083083	5_28056554	5_28952868	5_28	26.118	0.9261	1.73
1639	DRGA0012520	DRGA0012530	17	0.02	83.32	0.148148	0.076076	13_62060065	13_62960442	13_62	26.124	0.9261	1.73
186	ALGA0007311	INRA0005548	20	0.02	83.34	0.179179	0.073073	1_186017235	1_186941989	1_186	26.126	0.9261	1.73
539	ALGA0021078	MARC0043998	20	0.02	83.35	0.143143	0.072072	3_113036603	3_113846556	3_113	26.133	0.9261	1.73
1041	MARC0065749	BGIS0001072	19	0.02	83.37	0.153153	0.068068	7_75014858	7_75948908	7_75	26.149	0.9261	1.73
644	DBWU0000913	ALGA0026402	21	0.02	83.39	0.19019	0.071071	4_85039123	4_85997914	4_85	26.153	0.9262	1.73
1384	ASGA0094516	ALGA0057728	12	0.02	83.41	0.091091	0.051051	10_19175420	10_19981306	10_19	26.158	0.9262	1.73
372	ASGA0010980	ALGA0014604	19	0.02	83.43	0.143143	0.078078	2_98041221	2_98993409	2_98	26.161	0.9262	1.73
2158	ALGA0103068	DRGA0016546	23	0.02	83.44	0.181181	0.081081	17_9006406	17_9953781	17_9	26.167	0.9263	1.73
2038	ASGA0070346	ALGA0122308	14	0.02	83.46	0.14014	0.059059	15_110014147	15_110988008	15_110	26.172	0.9263	1.73
1336	H3GA0028056	DRGA0009731	19	0.02	83.48	0.167167	0.076076	9_111038153	9_111982495	9_111	26.176	0.9263	1.73
2186	MARC0018548	ALGA0094897	15	0.02	83.5	0.127127	0.059059	17_37042983	17_37984806	17_37	26.182	0.9264	1.73
401	ASGA0011739	MARC0057392	18	0.02	83.51	0.155155	0.083083	2_127000238	2_127955636	2_127	26.188	0.9264	1.73
395	H3GA0007532	MARC0099064	23	0.02	83.53	0.184184	0.075075	2_121063965	2_121996523	2_121	26.193	0.9264	1.73
1037	ALGA0042526	MARC0001935	13	0.02	83.55	0.124124	0.072072	7_71040248	7_71987008	7_71	26.2	0.9264	1.73
1822	INRA0043628	ALGA0076948	25	0.02	83.57	0.186186	0.077077	14_36067315	14_36971619	14_36	26.201	0.9264	1.73
1148	ASGA0038868	MARC0058005	12	0.02	83.58	0.12012	0.057057	8_62048822	8_62946158	8_62	26.207	0.9264	1.73
1257	DRGA0009306	MARC0073865	12	0.02	83.6	0.1001	0.053053	9_32031935	9_32907356	9_32	26.213	0.9264	1.73
134	H3GA0002801	INRA0004292	17	0.02	83.62	0.111111	0.06006	1_134017532	1_134927685	1_134	26.226	0.9264	1.72
739	MARC0052608	DRGA0005838	14	0.02	83.64	0.12012	0.059059	5_49014520	5_49973551	5_49	26.233	0.9265	1.72
181	INRA0005402	MARC0070963	23	0.02	83.65	0.156156	0.065065	1_181016506	1_181965674	1_181	26.236	0.9265	1.72
513	DIAS0001020	MARC0010914	10	0.02	83.67	0.091091	0.048048	3_87301517	3_87985520	3_87	26.24	0.9265	1.72
383	MARC0104446	SIRI0000913	15	0.02	83.69	0.12012	0.066066	2_109031657	2_109953371	2_109	26.248	0.9265	1.72
1448	ASGA0049884	ASGA0049912	19	0.02	83.71	0.154154	0.076076	11_13083990	11_13989210	11_13	26.265	0.9265	1.72
1476	ALGA0062020	CASI0007853	12	0.02	83.72	0.116116	0.065065	11_41123461	11_41988172	11_41	26.264	0.9265	1.72
2239	ALGA0110206	ASGA0079411	13	0.02	83.74	0.108108	0.062062	18_27068376	18_27920057	18_27	26.266	0.9266	1.72
164	ASGA0005093	ALGA0118327	17	0.02	83.76	0.149149	0.07007	1_164015921	1_164854374	1_164	26.267	0.9266	1.72
587	DIAS0004696	ALGA0024270	19	0.02	83.78	0.177177	0.071071	4_28031034	4_28909371	4_28	26.272	0.9266	1.72
1554	MARC0015300	ALGA0066360	14	0.02	83.79	0.131131	0.067067	12_39462814	12_39989986	12_39	26.274	0.9266	1.72
961	ASGA0030254	ASGA0074891	17	0.02	83.81	0.163163	0.081081	6_166009942	6_166865786	6_166	26.283	0.9266	1.72
1125	MARC0085231	H3GA0024812	18	0.02	83.83	0.125125	0.057057	8_38118740	8_38946698	8_38	26.287	0.9266	1.72
113	INRA0003847	ALGA0005621	14	0.02	83.85	0.102102	0.058058	1_113075599	1_113808811	1_113	26.29	0.9266	1.72
1807	MARC0084158	ASGA0062028	20	0.02	83.86	0.162162	0.077077	14_21060295	14_21952371	14_21	26.293	0.9267	1.72
1894	INRA0046537	INRA0046585	19	0.02	83.88	0.148148	0.067067	14_108010129	14_108968359	14_108	26.296	0.9267	1.72
127	INRA0004137	ALGA0005956	15	0.02	83.9	0.131131	0.061061	1_127138658	1_127957580	1_127	26.302	0.9267	1.72
1644	H3GA0055439	ALGA0070792	21	0.02	83.92	0.155155	0.069069	13_67010652	13_67992911	13_67	26.308	0.9267	1.72
614	ALGA0025130	MARC0115316	20	0.02	83.93	0.149149	0.075075	4_55005800	4_55997138	4_55	26.317	0.9267	1.72
1304	MARC0061982	ALGA0054003	13	0.02	83.95	0.119119	0.063063	9_79029131	9_79933058	9_79	26.318	0.9267	1.72
738	MARC0011778	H3GA0016302	12	0.02	83.97	0.094094	0.06006	5_48017262	5_48995440	5_48	26.322	0.9267	1.72
2003	ALGA0085877	INRA0049585	23	0.02	83.98	0.195195	0.078078	15_75002754	15_75994887	15_75	26.331	0.9268	1.72
1100	H3GA0024318	DRGA0008319	19	0.02	84	0.155155	0.074074	8_13010923	8_13982060	8_13	26.338	0.9268	1.72
158	INRA0004857	DIAS0001368	19	0.02	84.02	0.164164	0.074074	1_158218794	1_158991340	1_158	26.346	0.9268	1.72
1180	INRA0030157	MARC0002792	16	0.02	84.04	0.136136	0.058058	8_94181470	8_94969030	8_94	26.348	0.9268	1.72
1492	MARC0008227	ALGA0062567	14	0.02	84.05	0.148148	0.064064	11_57220581	11_57976066	11_57	26.35	0.9268	1.72
70	INRA0002845	DRGA0001142	15	0.02	84.07	0.149149	0.075075	1_70008165	1_70950471	1_70	26.358	0.9268	1.72
849	DIAS0000492	ASGA0028216	15	0.02	84.09	0.113113	0.064064	6_54054875	6_54961295	6_54	26.359	0.9268	1.72
2106	ASGA0073123	ALGA0090412	20	0.02	84.1	0.157157	0.083083	16_37013235	16_37994317	16_37	26.365	0.9269	1.72
101	ALGA0005270	ALGA0120766	12	0.02	84.12	0.129129	0.057057	1_101340239	1_101993781	1_101	26.376	0.9269	1.72
518	ALGA0020068	MARC0040082	9	0.02	84.14	0.095095	0.057057	3_92060275	3_92974754	3_92	26.393	0.9269	1.72
1806	MARC0036278	ALGA0076039	18	0.02	84.15	0.167167	0.084084	14_20092283	14_20979961	14_20	26.402	0.9269	1.72
2111	DRGA0016162	ALGA0090527	13	0.02	84.17	0.103103	0.052052	16_42009293	16_42634215	16_42	26.404	0.927	1.72
1607	H3GA0036101	MARC0033504	15	0.02	84.19	0.119119	0.073073	13_30173135	13_30817916	13_30	26.408	0.927	1.72
493	MARC0034668	MARC0017082	14	0.02	84.21	0.124124	0.064064	3_67062314	3_67924560	3_67	26.421	0.927	1.72
1686	INRA0040843	ASGA0101728	16	0.02	84.22	0.116116	0.063063	13_109012166	13_109968065	13_109	26.439	0.927	1.72
1361	H3GA0028739	MARC0038872	18	0.02	84.24	0.151151	0.073073	9_136054536	9_136960165	9_136	26.443	0.927	1.72
1201	DRGA0008753	ASGA0094405	17	0.02	84.26	0.14014	0.068068	8_115001081	8_115968056	8_115	26.445	0.927	1.72
1938	DRGA0014880	MARC0052224	20	0.02	84.27	0.169169	0.063063	15_10005732	15_10989696	15_10	26.451	0.927	1.72
2230	ASGA0079080	ASGA0079091	15	0.02	84.29	0.142142	0.068068	18_18008434	18_18969597	18_18	26.458	0.9271	1.72
141	ALGA0112190	ASGA0004730	17	0.02	84.31	0.144144	0.07007	1_141033302	1_141989498	1_141	26.461	0.9271	1.72
1899	ALGA0081161	DRGA0014491	24	0.02	84.32	0.19019	0.08008	14_113009739	14_113990253	14_113	26.461	0.9271	1.72
499	H3GA0009917	MARC0043112	21	0.02	84.34	0.176176	0.077077	3_73065529	3_73992267	3_73	26.466	0.9271	1.72
221	INRA0006074	ASGA0005840	25	0.02	84.36	0.176176	0.076076	1_221015051	1_221999900	1_221	26.47	0.9271	1.72
1620	INRA0040139	ALGA0069895	21	0.02	84.37	0.159159	0.078078	13_43024228	13_43994043	13_43	26.475	0.9271	1.72
369	MARC0061924	INRA0009059	18	0.02	84.39	0.137137	0.062062	2_95214329	2_95961443	2_95	26.487	0.9271	1.72
2091	CASI0008411	ALGA0115908	15	0.02	84.41	0.153153	0.059059	16_22020504	16_22998377	16_22	26.496	0.9272	1.72
1962	ALGA0084867	ALGA0084914	16	0.02	84.43	0.135135	0.063063	15_34130733	15_34988448	15_34	26.51	0.9272	1.72
481	CASI0009077	ALGA0115486	18	0.02	84.44	0.136136	0.066066	3_55007668	3_55902356	3_55	26.512	0.9272	1.72
1883	DIAS0004751	ASGA0065507	19	0.02	84.46	0.16016	0.066066	14_97107557	14_97959434	14_97	26.515	0.9272	1.72
374	ASGA0011004	MARC0100732	19	0.02	84.48	0.152152	0.08008	2_100023120	2_100973356	2_100	26.518	0.9272	1.72
353	H3GA0006905	ASGA0010526	12	0.02	84.49	0.117117	0.05005	2_79077260	2_79997008	2_79	26.526	0.9272	1.72
772	DBNP0001816	DRGA0006112	16	0.02	84.51	0.162162	0.047047	5_82020493	5_82911796	5_82	26.535	0.9273	1.72
274	ASGA0098979	MARC0074154	7	0.02	84.53	0.09009	0.05005	1_274019182	1_274287862	1_274	26.545	0.9273	1.72
1704	ALGA0071928	ALGA0107366	12	0.02	84.54	0.125125	0.057057	13_127219280	13_127932542	13_127	26.554	0.9273	1.72
1303	ALGA0053961	DRGA0009524	20	0.02	84.56	0.168168	0.08008	9_78017755	9_78994806	9_78	26.559	0.9274	1.72
1204	MARC0076929	ALGA0115575	18	0.02	84.58	0.149149	0.076076	8_118079974	8_118994636	8_118	26.561	0.9274	1.72
1338	ALGA0054709	ALGA0109986	18	0.02	84.59	0.157157	0.07007	9_113031263	9_113928692	9_113	26.564	0.9274	1.72
241	ASGA0006416	ASGA0006427	17	0.02	84.61	0.122122	0.036036	1_241017170	1_241977823	1_241	26.573	0.9274	1.72
1332	INRA0032260	ALGA0054529	18	0.02	84.63	0.155155	0.07007	9_107016193	9_107954575	9_107	26.575	0.9274	1.72
1499	ASGA0095789	MARC0033415	19	0.02	84.64	0.156156	0.072072	11_64022773	11_64921893	11_64	26.577	0.9274	1.72
1156	INRA0029913	ALGA0048118	21	0.02	84.66	0.159159	0.074074	8_70041333	8_70980587	8_70	26.579	0.9274	1.72
1466	DRGA0011084	MARC0029408	12	0.02	84.68	0.12012	0.047047	11_31025531	11_31980529	11_31	26.583	0.9275	1.72
953	ASGA0089630	ALGA0037556	15	0.02	84.69	0.146146	0.046046	6_158188492	6_158861522	6_158	26.59	0.9275	1.71
947	MARC0031253	ASGA0094926	16	0.02	84.71	0.144144	0.058058	6_152000131	6_152979749	6_152	26.594	0.9275	1.71
2130	ALGA0091133	MARC0012270	13	0.02	84.73	0.11011	0.051051	16_61008246	16_61996687	16_61	26.594	0.9275	1.71
1420	DRGA0010563	ALGA0119505	20	0.02	84.74	0.166166	0.077077	10_55013104	10_55935398	10_55	26.598	0.9275	1.71
237	ALGA0008564	H3GA0003952	19	0.02	84.76	0.166166	0.083083	1_237038414	1_237981024	1_237	26.6	0.9275	1.71
1060	DRGA0008014	ALGA0109584	22	0.02	84.77	0.203203	0.079079	7_95024992	7_95984726	7_95	26.606	0.9275	1.71
2095	DIAS0003044	ALGA0089927	19	0.02	84.79	0.148148	0.079079	16_26030170	16_26741737	16_26	26.609	0.9276	1.71
1328	DRGA0009652	MARC0007770	13	0.02	84.81	0.133133	0.061061	9_103020439	9_103853568	9_103	26.614	0.9276	1.71
2012	ALGA0086269	MARC0049797	16	0.02	84.82	0.132132	0.058058	15_84114197	15_84913461	15_84	26.636	0.9276	1.71
2039	MARC0008647	DRGA0015407	11	0.02	84.84	0.097097	0.051051	15_111068412	15_111983184	15_111	26.639	0.9276	1.71
1708	MARC0044183	ASGA0058853	17	0.02	84.86	0.154154	0.07007	13_131113665	13_131936695	13_131	26.642	0.9277	1.71
1758	ASGA0059505	ALGA0118699	20	0.02	84.87	0.157157	0.068068	13_181025511	13_181997676	13_181	26.644	0.9277	1.71
1633	ALGA0070419	INRA0040299	12	0.02	84.89	0.112112	0.057057	13_56009300	13_56833919	13_56	26.646	0.9277	1.71
1716	DIAS0001226	MARC0069889	8	0.02	84.91	0.083083	0.042042	13_139129585	13_139990546	13_139	26.652	0.9277	1.71
232	H3GA0003857	DRGA0002169	18	0.02	84.92	0.132132	0.053053	1_232051754	1_232955529	1_232	26.653	0.9277	1.71
1878	SIRI0000849	ALGA0080006	16	0.02	84.94	0.123123	0.057057	14_92043780	14_92905256	14_92	26.653	0.9277	1.71
226	INRA0006263	DRGA0002067	19	0.02	84.96	0.154154	0.06006	1_226003288	1_226988961	1_226	26.671	0.9277	1.71
2097	ALGA0089933	DRGA0016027	18	0.02	84.97	0.134134	0.065065	16_28013113	16_28975803	16_28	26.681	0.9277	1.71
885	ALGA0110354	MARC0052364	15	0.02	84.99	0.144144	0.066066	6_90018816	6_90947830	6_90	26.686	0.9277	1.71
1905	ALGA0081396	H3GA0042218	21	0.02	85	0.159159	0.065065	14_119101432	14_119983231	14_119	26.688	0.9277	1.71
1649	ASGA0058118	MARC0015096	15	0.02	85.02	0.138138	0.059059	13_72060419	13_72996348	13_72	26.692	0.9277	1.71
887	ASGA0100422	ALGA0101657	12	0.02	85.04	0.121121	0.053053	6_92205804	6_92986894	6_92	26.695	0.9277	1.71
781	ALGA0033554	ALGA0033592	23	0.02	85.05	0.166166	0.073073	5_91094064	5_91974558	5_91	26.699	0.9278	1.71
290	ASGA0009275	MARC0099191	13	0.02	85.07	0.127127	0.058058	2_15014913	2_15835538	2_15	26.708	0.9278	1.71
782	ALGA0113867	ALGA0109664	23	0.02	85.09	0.204204	0.075075	5_92069860	5_92956550	5_92	26.709	0.9278	1.71
2229	ALGA0115113	ASGA0079081	16	0.02	85.1	0.148148	0.077077	18_17020941	18_17916398	18_17	26.713	0.9278	1.71
204	DRGA0001905	MARC0055516	18	0.02	85.12	0.139139	0.045045	1_204120347	1_204978538	1_204	26.724	0.9278	1.71
939	MARC0098668	ALGA0101709	17	0.02	85.13	0.133133	0.059059	6_144044224	6_144949816	6_144	26.73	0.9278	1.71
2113	ALGA0090544	DRGA0016189	18	0.02	85.15	0.138138	0.068068	16_44056585	16_44985593	16_44	26.737	0.9278	1.71
245	INRA0006872	ALGA0008945	20	0.02	85.17	0.154154	0.073073	1_245121167	1_245989729	1_245	26.743	0.9278	1.71
1377	ALGA0057165	ASGA0046622	22	0.02	85.18	0.169169	0.078078	10_12024220	10_12981844	10_12	26.743	0.9278	1.71
1477	DRGA0011217	ALGA0109406	13	0.02	85.2	0.115115	0.053053	11_42054759	11_42876070	11_42	26.742	0.9279	1.71
214	MARC0051692	ASGA0005701	22	0.02	85.21	0.199199	0.079079	1_214002759	1_214988979	1_214	26.753	0.9279	1.71
88	ALGA0004829	ALGA0004871	20	0.02	85.23	0.142142	0.061061	1_88107334	1_88983892	1_88	26.757	0.9279	1.71
54	INRA0002424	SIRI0001021	22	0.02	85.25	0.171171	0.076076	1_54003824	1_54927895	1_54	26.76	0.928	1.71
335	ASGA0099393	ASGA0010472	15	0.02	85.26	0.142142	0.068068	2_60015960	2_60774732	2_60	26.762	0.928	1.71
1027	ASGA0034316	DRGA0007711	14	0.02	85.28	0.13013	0.058058	7_61028364	7_61987073	7_61	26.766	0.928	1.71
91	H3GA0002271	ALGA0004971	18	0.02	85.29	0.147147	0.076076	1_91040520	1_91973395	1_91	26.768	0.928	1.71
1397	MARC0060112	MARC0007270	19	0.02	85.31	0.162162	0.07007	10_32002434	10_32822675	10_32	26.774	0.928	1.71
2217	ALGA0096826	M1GA0026358	13	0.02	85.33	0.124124	0.065065	18_5028012	18_5836307	18_5	26.778	0.9281	1.71
1209	MARC0046501	ALGA0049523	16	0.02	85.34	0.153153	0.073073	8_123198630	8_123993716	8_123	26.781	0.9281	1.71
1299	ASGA0043783	DRGA0009480	10	0.02	85.36	0.092092	0.052052	9_74083906	9_74746108	9_74	26.783	0.9281	1.71
1997	ALGA0085805	MARC0004101	6	0.02	85.37	0.064064	0.043043	15_69153555	15_69874520	15_69	26.787	0.9281	1.71
303	MARC0097248	ISU10000111	23	0.02	85.39	0.183183	0.083083	2_28046654	2_28999309	2_28	26.794	0.9281	1.71
1097	ALGA0046376	DIAS0001942	15	0.02	85.4	0.124124	0.06006	8_10183215	8_10897986	8_10	26.801	0.9281	1.71
1762	MARC0092936	MARC0092210	16	0.02	85.42	0.13013	0.067067	13_185005382	13_185898758	13_185	26.804	0.9282	1.71
2068	MARC0064717	MARC0093140	5	0.02	85.44	0.05005	0.028028	15_140224353	15_140404164	15_140	26.813	0.9282	1.71
2210	ALGA0096707	INRA0055080	13	0.02	85.45	0.111111	0.057057	17_61039463	17_61937595	17_61	26.821	0.9282	1.71
719	ALGA0102617	DRGA0005609	18	0.02	85.47	0.148148	0.064064	5_29126028	5_29991703	5_29	26.823	0.9282	1.71
1464	ASGA0050583	CASI0009142	12	0.02	85.48	0.112112	0.053053	11_29067058	11_29914207	11_29	26.84	0.9282	1.71
1413	CASI0009360	ALGA0103287	16	0.02	85.5	0.154154	0.079079	10_48007516	10_48927628	10_48	26.848	0.9282	1.71
323	MARC0079844	ALGA0122920	15	0.02	85.51	0.133133	0.067067	2_48041248	2_48797456	2_48	26.85	0.9282	1.71
846	ALGA0114446	MARC0108525	17	0.02	85.53	0.15015	0.064064	6_51038887	6_51926457	6_51	26.854	0.9282	1.71
496	ALGA0115738	ALGA0019692	20	0.02	85.55	0.159159	0.068068	3_70179291	3_70967762	3_70	26.856	0.9282	1.71
664	ASGA0021701	INRA0016314	21	0.02	85.56	0.188188	0.069069	4_105007700	4_105960844	4_105	26.86	0.9282	1.71
1701	ALGA0071884	INRA0040942	20	0.02	85.58	0.135135	0.065065	13_124188915	13_124998812	13_124	26.861	0.9282	1.71
98	ASGA0003962	INRA0003458	19	0.02	85.59	0.171171	0.069069	1_98013185	1_98832695	1_98	26.866	0.9283	1.71
2180	ASGA0103789	MARC0016125	16	0.02	85.61	0.129129	0.065065	17_31061814	17_31981950	17_31	26.871	0.9283	1.71
262	M1GA0001546	ALGA0122747	15	0.02	85.62	0.125125	0.057057	1_262030706	1_262736470	1_262	26.881	0.9284	1.71
914	ASGA0029264	ALGA0116229	16	0.02	85.64	0.128128	0.064064	6_119011410	6_119953748	6_119	26.882	0.9284	1.71
839	DIAS0001476	ASGA0095216	11	0.02	85.65	0.11011	0.045045	6_44039412	6_44936875	6_44	26.89	0.9284	1.71
1493	ALGA0062571	H3GA0032042	17	0.02	85.67	0.131131	0.075075	11_58032018	11_58953208	11_58	26.894	0.9284	1.71
1634	ASGA0103443	ALGA0070458	13	0.02	85.68	0.096096	0.05005	13_57293969	13_57995750	13_57	26.897	0.9284	1.71
1491	ALGA0062509	ALGA0062535	16	0.02	85.7	0.132132	0.061061	11_56021211	11_56955322	11_56	26.902	0.9284	1.71
173	DRGA0001667	INRA0005299	17	0.02	85.72	0.147147	0.068068	1_173053323	1_173984084	1_173	26.909	0.9284	1.71
302	ALGA0012772	ASGA0105805	15	0.02	85.73	0.123123	0.058058	2_27012537	2_27923639	2_27	26.913	0.9284	1.71
490	MARC0071103	DRGA0003973	19	0.02	85.75	0.176176	0.076076	3_64145790	3_64953145	3_64	26.919	0.9284	1.71
1516	MARC0021856	ASGA0052467	16	0.02	85.76	0.131131	0.066066	12_1053995	12_1987100	12_1	26.923	0.9285	1.71
477	ALGA0018964	MARC0095892	13	0.02	85.78	0.128128	0.068068	3_51022229	3_51744458	3_51	26.927	0.9285	1.71
2212	ALGA0110549	ALGA0114629	11	0.02	85.79	0.112112	0.048048	18_143766	18_941542	18_0	26.934	0.9285	1.71
1963	ASGA0069353	ASGA0069387	21	0.02	85.81	0.151151	0.076076	15_35024203	15_35973243	15_35	26.944	0.9285	1.71
1170	MARC0095252	ASGA0093181	15	0.02	85.82	0.116116	0.059059	8_84005589	8_84998298	8_84	26.948	0.9285	1.71
2018	MARC0009458	DRGA0015292	8	0.02	85.84	0.091091	0.046046	15_90012606	15_90823336	15_90	26.958	0.9285	1.7
312	MARC0028300	ALGA0013104	17	0.02	85.85	0.144144	0.056056	2_37035911	2_37945462	2_37	26.966	0.9285	1.7
366	ALGA0014442	ALGA0105109	15	0.02	85.87	0.121121	0.054054	2_92001580	2_92958359	2_92	26.973	0.9285	1.7
2042	INRA0050069	DRGA0015458	18	0.02	85.88	0.168168	0.062062	15_114014047	15_114898055	15_114	26.977	0.9285	1.7
179	MARC0028064	MARC0021233	17	0.02	85.9	0.142142	0.06006	1_179013623	1_179852316	1_179	26.985	0.9285	1.7
1163	ALGA0124437	ALGA0048305	17	0.02	85.91	0.131131	0.052052	8_77002838	8_77807904	8_77	26.987	0.9286	1.7
1032	ASGA0034428	INRA0026373	21	0.02	85.93	0.152152	0.059059	7_66016902	7_66961408	7_66	26.988	0.9286	1.7
608	H3GA0012701	ASGA0019642	11	0.02	85.94	0.109109	0.051051	4_49047386	4_49881752	4_49	27.002	0.9286	1.7
1171	ALGA0048459	ALGA0048485	16	0.02	85.96	0.143143	0.076076	8_85104298	8_85948579	8_85	27.007	0.9286	1.7
1727	ALGA0110261	ALGA0072443	15	0.02	85.97	0.139139	0.051051	13_150045533	13_150737719	13_150	27.017	0.9286	1.7
2080	MARC0016391	SIRI0001188	14	0.02	85.99	0.11011	0.064064	16_11041086	16_11961839	16_11	27.025	0.9286	1.7
1154	DIAS0002150	MARC0071875	10	0.02	86	0.076076	0.036036	8_68346526	8_68944602	8_68	27.027	0.9286	1.7
787	MARC0003866	ALGA0118716	15	0.02	86.02	0.15015	0.052052	5_97094324	5_97989332	5_97	27.029	0.9287	1.7
307	ALGA0012940	ALGA0012967	23	0.02	86.03	0.181181	0.083083	2_32013622	2_32920308	2_32	27.033	0.9286	1.7
918	MARC0069573	ALGA0101778	14	0.02	86.05	0.109109	0.053053	6_123008677	6_123905969	6_123	27.036	0.9287	1.7
1088	M1GA0011548	H3GA0024036	11	0.02	86.06	0.089089	0.048048	8_1231821	8_1983592	8_1	27.037	0.9287	1.7
319	MARC0072481	ASGA0084827	11	0.02	86.08	0.096096	0.054054	2_44015655	2_44851717	2_44	27.044	0.9287	1.7
909	MARC0020494	ASGA0095594	8	0.02	86.09	0.07007	0.047047	6_114200721	6_114946033	6_114	27.05	0.9287	1.7
207	INRA0005861	MARC0050998	16	0.02	86.11	0.131131	0.061061	1_207120407	1_207989243	1_207	27.054	0.9287	1.7
1038	ALGA0042539	DRGA0007824	13	0.01	86.12	0.115115	0.053053	7_72096789	7_72997611	7_72	27.057	0.9287	1.7
2024	ASGA0070190	DRGA0015298	14	0.01	86.14	0.124124	0.054054	15_96021332	15_96868064	15_96	27.062	0.9288	1.7
1329	CASI0009435	MARC0095147	12	0.01	86.15	0.116116	0.046046	9_104052721	9_104839935	9_104	27.063	0.9288	1.7
1229	ALGA0050620	ALGA0119411	20	0.01	86.17	0.167167	0.068068	9_4041245	9_4908431	9_4	27.071	0.9288	1.7
505	ALGA0100582	INRA0010950	16	0.01	86.18	0.142142	0.073073	3_79079243	3_79991104	3_79	27.074	0.9288	1.7
1656	MARC0057258	M1GA0017618	12	0.01	86.2	0.102102	0.048048	13_79071068	13_79983146	13_79	27.078	0.9288	1.7
247	ALGA0008960	INRA0006959	22	0.01	86.21	0.179179	0.069069	1_247051725	1_247983652	1_247	27.081	0.9289	1.7
2031	ALGA0086526	MARC0004247	11	0.01	86.23	0.092092	0.051051	15_103089666	15_103926401	15_103	27.084	0.9289	1.7
768	MARC0009241	ALGA0033085	23	0.01	86.24	0.195195	0.08008	5_78029582	5_78993937	5_78	27.088	0.9289	1.7
844	ALGA0101384	ASGA0100990	15	0.01	86.26	0.134134	0.063063	6_49103555	6_49991474	6_49	27.096	0.9289	1.7
109	ASGA0004206	H3GA0002538	24	0.01	86.27	0.156156	0.047047	1_109023452	1_109926625	1_109	27.099	0.9289	1.7
1873	ASGA0064937	ALGA0079501	18	0.01	86.29	0.132132	0.067067	14_87024218	14_87999535	14_87	27.107	0.9289	1.7
1478	DBWU0001014	H3GA0031871	13	0.01	86.3	0.134134	0.057057	11_43171510	11_43949572	11_43	27.109	0.9289	1.7
1837	ALGA0077602	ASGA0063413	13	0.01	86.32	0.104104	0.05005	14_51028482	14_51971999	14_51	27.112	0.9289	1.7
1490	ALGA0062491	ALGA0062506	13	0.01	86.33	0.113113	0.037037	11_55052069	11_55688419	11_55	27.116	0.9289	1.7
2244	DIAS0002692	INRA0055685	13	0.01	86.35	0.109109	0.052052	18_32035326	18_32988674	18_32	27.121	0.929	1.7
889	MARC0019060	ALGA0036046	20	0.01	86.36	0.151151	0.062062	6_94096694	6_94974411	6_94	27.125	0.9289	1.7
743	ALGA0031973	MARC0032787	13	0.01	86.38	0.092092	0.045045	5_53148007	5_53999897	5_53	27.131	0.929	1.7
1339	ALGA0054746	ASGA0044391	16	0.01	86.39	0.142142	0.056056	9_114092815	9_114946341	9_114	27.135	0.929	1.7
2252	ASGA0079732	ALGA0098154	16	0.01	86.41	0.141141	0.061061	18_40042618	18_40957995	18_40	27.139	0.929	1.7
84	ALGA0004707	ALGA0004730	17	0.01	86.42	0.124124	0.063063	1_84000812	1_84944971	1_84	27.139	0.929	1.7
1520	ALGA0064395	MARC0114583	14	0.01	86.44	0.117117	0.067067	12_5123031	12_5968924	12_5	27.151	0.929	1.7
1369	MARC0065685	H3GA0029015	12	0.01	86.45	0.11011	0.055055	10_4006172	10_4962990	10_4	27.153	0.9291	1.7
306	ASGA0009887	ASGA0009897	18	0.01	86.46	0.145145	0.055055	2_31109960	2_31927226	2_31	27.159	0.9291	1.7
955	ASGA0030105	ALGA0037607	13	0.01	86.48	0.113113	0.053053	6_160183304	6_160786141	6_160	27.164	0.9291	1.7
1175	MARC0093552	ASGA0089323	16	0.01	86.49	0.12012	0.055055	8_89027593	8_89959152	8_89	27.169	0.9291	1.7
504	ALGA0019864	MARC0073518	12	0.01	86.51	0.115115	0.057057	3_78029727	3_78492767	3_78	27.172	0.9291	1.7
289	ASGA0091241	ALGA0012135	12	0.01	86.52	0.118118	0.061061	2_14587103	2_14994349	2_14	27.174	0.9291	1.7
621	ASGA0019848	MARC0025897	20	0.01	86.54	0.17017	0.063063	4_62013222	4_62981990	4_62	27.176	0.9292	1.7
1150	DRGA0008613	ALGA0102491	12	0.01	86.55	0.105105	0.06006	8_64095722	8_64942564	8_64	27.181	0.9292	1.7
2116	MARC0030690	ASGA0073334	13	0.01	86.57	0.103103	0.048048	16_47023718	16_47970700	16_47	27.183	0.9292	1.7
2013	MARC0046800	INRA0049834	17	0.01	86.58	0.134134	0.051051	15_85052424	15_85916413	15_85	27.189	0.9292	1.7
2169	MARC0048297	MARC0039322	21	0.01	86.6	0.195195	0.071071	17_20027256	17_20991979	17_20	27.19	0.9292	1.7
464	MARC0000538	ALGA0106498	12	0.01	86.61	0.099099	0.049049	3_38122142	3_38954581	3_38	27.193	0.9292	1.7
1178	ALGA0048667	H3GA0025183	11	0.01	86.62	0.097097	0.044044	8_92031375	8_92973589	8_92	27.196	0.9292	1.7
642	INRA0015274	DRGA0004950	18	0.01	86.64	0.153153	0.063063	4_83105901	4_83979263	4_83	27.202	0.9293	1.7
1863	INRA0045038	H3GA0041080	24	0.01	86.65	0.203203	0.063063	14_77001837	14_77991106	14_77	27.202	0.9293	1.7
1312	M1GA0013126	MARC0059880	16	0.01	86.67	0.109109	0.057057	9_87025203	9_87970661	9_87	27.216	0.9293	1.7
86	ALGA0113211	DRGA0001304	18	0.01	86.68	0.124124	0.06006	1_86042280	1_86982365	1_86	27.217	0.9293	1.7
620	ALGA0025360	INRA0014411	19	0.01	86.69	0.158158	0.06006	4_61097398	4_61947843	4_61	27.221	0.9293	1.7
96	ALGA0119315	INRA0007952	19	0.01	86.71	0.159159	0.068068	1_96034946	1_96989793	1_96	27.22	0.9294	1.7
838	H3GA0017890	ASGA0093426	13	0.01	86.72	0.103103	0.056056	6_43065132	6_43809208	6_43	27.223	0.9294	1.7
1903	ALGA0081351	ALGA0081377	18	0.01	86.74	0.138138	0.06006	14_117030333	14_117892582	14_117	27.226	0.9294	1.7
891	ALGA0113190	MARC0076182	18	0.01	86.75	0.151151	0.08008	6_96078027	6_96928010	6_96	27.227	0.9294	1.7
733	DRGA0005776	ALGA0031838	15	0.01	86.77	0.141141	0.065065	5_43220509	5_43979571	5_43	27.229	0.9295	1.7
761	ASGA0026236	ALGA0032824	19	0.01	86.78	0.157157	0.062062	5_71160085	5_71968480	5_71	27.232	0.9295	1.7
1637	MARC0096215	ALGA0070563	10	0.01	86.79	0.097097	0.046046	13_60065090	13_60954074	13_60	27.241	0.9295	1.7
735	H3GA0016277	DRGA0005797	14	0.01	86.81	0.126126	0.046046	5_45250147	5_45961266	5_45	27.244	0.9295	1.7
819	ALGA0111306	CASI0008018	12	0.01	86.82	0.109109	0.05005	6_24144932	6_24925892	6_24	27.251	0.9295	1.7
831	ASGA0089312	MARC0044021	13	0.01	86.84	0.095095	0.05005	6_36029013	6_36965043	6_36	27.254	0.9295	1.7
1732	SIRI0001189	INRA0041177	9	0.01	86.85	0.077077	0.036036	13_155059586	13_155980016	13_155	27.263	0.9295	1.7
492	ASGA0015001	CASI0008508	8	0.01	86.86	0.094094	0.039039	3_66346684	3_66936379	3_66	27.269	0.9296	1.7
1453	ALGA0103192	ALGA0061183	16	0.01	86.88	0.126126	0.042042	11_18043223	11_18971693	11_18	27.272	0.9296	1.7
1974	H3GA0055860	ASGA0069519	23	0.01	86.89	0.169169	0.061061	15_46078688	15_46981376	15_46	27.273	0.9296	1.7
1396	ALGA0113565	ALGA0103343	16	0.01	86.91	0.136136	0.071071	10_31008906	10_31970141	10_31	27.274	0.9296	1.7
1068	ASGA0035788	H3GA0022828	14	0.01	86.92	0.129129	0.059059	7_103033315	7_103984166	7_103	27.281	0.9296	1.7
730	MARC0011198	INRA0019282	7	0.01	86.93	0.069069	0.033033	5_40267680	5_40871511	5_40	27.286	0.9296	1.7
1706	DRGA0012872	MARC0034983	14	0.01	86.95	0.103103	0.045045	13_129147029	13_129986207	13_129	27.292	0.9296	1.7
502	ALGA0110802	ASGA0015191	19	0.01	86.96	0.133133	0.057057	3_76039241	3_76962827	3_76	27.295	0.9296	1.7
1036	MARC0002043	INRA0026438	15	0.01	86.97	0.131131	0.056056	7_70022773	7_70948981	7_70	27.298	0.9296	1.7
517	ASGA0098090	ASGA0015301	12	0.01	86.99	0.095095	0.053053	3_91381281	3_91988463	3_91	27.299	0.9297	1.7
494	ALGA0123349	ASGA0015034	22	0.01	87	0.169169	0.06006	3_68092120	3_68942765	3_68	27.308	0.9296	1.7
1484	ALGA0062299	ASGA0050900	18	0.01	87.02	0.172172	0.061061	11_49001427	11_49929029	11_49	27.32	0.9296	1.7
1635	ASGA0057808	ALGA0070500	17	0.01	87.03	0.112112	0.061061	13_58035589	13_58942153	13_58	27.323	0.9296	1.7
85	INRA0003185	MARC0041436	25	0.01	87.04	0.174174	0.067067	1_85018407	1_85987112	1_85	27.323	0.9296	1.7
1024	BGIS0001172	DRGA0007689	13	0.01	87.06	0.089089	0.05005	7_58023947	7_58993482	7_58	27.327	0.9297	1.7
1861	DRGA0017599	INRA0045018	22	0.01	87.07	0.192192	0.074074	14_75015156	14_75992377	14_75	27.33	0.9297	1.7
1577	ALGA0121680	DRGA0011845	18	0.01	87.08	0.152152	0.055055	13_146942	13_985827	13_0	27.332	0.9297	1.7
148	ASGA0004864	ALGA0006423	24	0.01	87.1	0.185185	0.063063	1_148013788	1_148996213	1_148	27.332	0.9298	1.7
1576	MARC0068500	MARC0058565	7	0.01	87.11	0.076076	0.04004	12_61215277	12_61525192	12_61	27.335	0.9298	1.7
595	ASGA0019358	ASGA0019386	16	0.01	87.12	0.146146	0.069069	4_36016563	4_36984145	4_36	27.339	0.9298	1.7
275	ASGA0084103	ASGA0095646	9	0.01	87.14	0.076076	0.04004	2_70061	2_750307	2_0	27.345	0.9298	1.7
934	MARC0083629	ASGA0029619	6	0.01	87.15	0.069069	0.043043	6_139144714	6_139987234	6_139	27.353	0.9298	1.69
2085	ALGA0114175	ASGA0072378	16	0.01	87.16	0.132132	0.062062	16_16124195	16_16980264	16_16	27.354	0.9298	1.69
1904	H3GA0042201	DRGA0014546	20	0.01	87.18	0.155155	0.065065	14_118110676	14_118987130	14_118	27.36	0.9298	1.69
1471	INRA0036096	H3GA0031820	7	0.01	87.19	0.061061	0.036036	11_36093114	11_36560396	11_36	27.36	0.9298	1.69
542	ALGA0110193	ASGA0016328	16	0.01	87.2	0.135135	0.048048	3_116103915	3_116954124	3_116	27.361	0.9298	1.69
794	MARC0006913	MARC0030655	11	0.01	87.22	0.104104	0.052052	5_104012041	5_104477606	5_104	27.375	0.9298	1.69
264	ASGA0007558	ASGA0007582	17	0.01	87.23	0.134134	0.063063	1_264013974	1_264983986	1_264	27.377	0.9298	1.69
1197	MARC0064769	ASGA0039629	11	0.01	87.24	0.102102	0.059059	8_111083455	8_111952544	8_111	27.382	0.9298	1.69
549	MARC0070460	DRGA0004296	25	0.01	87.26	0.202202	0.066066	3_123028252	3_123970918	3_123	27.392	0.9298	1.69
741	INRA0019359	ASGA0025547	16	0.01	87.27	0.14014	0.056056	5_51085415	5_51999725	5_51	27.396	0.9299	1.69
146	MARC0046211	ALGA0006319	18	0.01	87.28	0.16016	0.072072	1_146050565	1_146979672	1_146	27.4	0.9299	1.69
2218	ALGA0120578	ASGA0104235	13	0.01	87.3	0.123123	0.059059	18_6167447	18_6978182	18_6	27.407	0.9299	1.69
1134	H3GA0024868	INRA0029816	17	0.01	87.31	0.154154	0.059059	8_48073199	8_48938527	8_48	27.408	0.9299	1.69
858	MARC0015304	ALGA0118516	10	0.01	87.32	0.092092	0.054054	6_63042935	6_63743178	6_63	27.407	0.9299	1.69
234	ASGA0006083	DRGA0002185	19	0.01	87.34	0.174174	0.07007	1_234055940	1_234996678	1_234	27.41	0.9299	1.69
1999	MARC0000276	MARC0015998	9	0.01	87.35	0.084084	0.035035	15_71092267	15_71962360	15_71	27.411	0.9299	1.69
1987	H3GA0044457	MARC0082077	7	0.01	87.36	0.075075	0.036036	15_59039317	15_59838760	15_59	27.427	0.9299	1.69
309	ALGA0012992	DRGA0002917	13	0.01	87.38	0.107107	0.058058	2_34014087	2_34915532	2_34	27.435	0.9299	1.69
1880	ALGA0080043	ALGA0080075	15	0.01	87.39	0.108108	0.056056	14_94163676	14_94942716	14_94	27.436	0.9299	1.69
1617	DIAS0003216	H3GA0036337	18	0.01	87.4	0.155155	0.062062	13_40054239	13_40989965	13_40	27.439	0.9299	1.69
178	MARC0044611	DRGA0001750	13	0.01	87.42	0.095095	0.048048	1_178003578	1_178946495	1_178	27.449	0.9299	1.69
545	ALGA0021294	M1GA0004806	16	0.01	87.43	0.143143	0.052052	3_119046447	3_119988261	3_119	27.455	0.93	1.69
246	DRGA0002277	ASGA0006500	21	0.01	87.44	0.168168	0.073073	1_246046533	1_246986867	1_246	27.458	0.93	1.69
447	M1GA0004169	ALGA0018016	19	0.01	87.45	0.17017	0.063063	3_21015093	3_21978635	3_21	27.459	0.93	1.69
952	ASGA0096660	MARC0063422	15	0.01	87.47	0.136136	0.061061	6_157083570	6_157971357	6_157	27.46	0.93	1.69
197	DRGA0001833	ALGA0007539	19	0.01	87.48	0.147147	0.063063	1_197107592	1_197974601	1_197	27.466	0.93	1.69
79	MARC0055336	MARC0007173	13	0.01	87.49	0.125125	0.051051	1_79163980	1_79831909	1_79	27.473	0.93	1.69
156	ALGA0006535	ALGA0006548	11	0.01	87.51	0.093093	0.043043	1_156034065	1_156888212	1_156	27.473	0.9301	1.69
1740	ALGA0072725	MARC0051327	11	0.01	87.52	0.116116	0.056056	13_163030419	13_163902388	13_163	27.477	0.9301	1.69
1145	INRA0029837	H3GA0024901	10	0.01	87.53	0.097097	0.046046	8_59232142	8_59995149	8_59	27.48	0.9301	1.69
830	ALGA0035159	ASGA0100818	18	0.01	87.54	0.13013	0.053053	6_35004936	6_35923626	6_35	27.486	0.9301	1.69
1817	ASGA0062531	INRA0043459	19	0.01	87.56	0.154154	0.056056	14_31026608	14_31976093	14_31	27.489	0.9301	1.69
1760	ALGA0073260	H3GA0053914	14	0.01	87.57	0.138138	0.057057	13_183009136	13_183907892	13_183	27.49	0.9301	1.69
105	H3GA0002469	ALGA0005361	18	0.01	87.58	0.16016	0.054054	1_105107921	1_105997010	1_105	27.492	0.9301	1.69
1976	ALGA0085290	MARC0028433	20	0.01	87.59	0.171171	0.064064	15_48056958	15_48976549	15_48	27.496	0.9301	1.69
1984	ASGA0069701	ASGA0069736	13	0.01	87.61	0.121121	0.049049	15_56033055	15_56770749	15_56	27.499	0.9301	1.69
187	ALGA0007326	INRA0005577	15	0.01	87.62	0.123123	0.053053	1_187027319	1_187999838	1_187	27.502	0.9301	1.69
1297	UMB10000125	ASGA0043762	16	0.01	87.63	0.114114	0.067067	9_72066221	9_72855622	9_72	27.503	0.9301	1.69
1892	DRGA0014459	ALGA0080802	9	0.01	87.64	0.088088	0.041041	14_106676616	14_106969141	14_106	27.509	0.9301	1.69
1019	ALGA0042129	ALGA0042164	19	0.01	87.66	0.166166	0.063063	7_53014394	7_53934736	7_53	27.51	0.9302	1.69
2034	MARC0042090	ASGA0103631	13	0.01	87.67	0.097097	0.044044	15_106038897	15_106783956	15_106	27.514	0.9302	1.69
1489	ALGA0062461	ALGA0062490	15	0.01	87.68	0.115115	0.053053	11_54057332	11_54972854	11_54	27.525	0.9301	1.69
478	ALGA0122178	H3GA0009538	14	0.01	87.69	0.106106	0.054054	3_52080015	3_52967495	3_52	27.527	0.9301	1.69
2234	ALGA0097451	DIAS0000987	12	0.01	87.71	0.108108	0.056056	18_22070623	18_22968771	18_22	27.538	0.9302	1.69
762	H3GA0016819	H3GA0016838	18	0.01	87.72	0.116116	0.064064	5_72057635	5_72977567	5_72	27.542	0.9302	1.69
1622	ASGA0101033	MARC0030627	12	0.01	87.73	0.11011	0.048048	13_45189491	13_45912509	13_45	27.547	0.9302	1.69
476	MARC0058854	ALGA0018950	13	0.01	87.74	0.104104	0.049049	3_50027735	3_50961898	3_50	27.552	0.9302	1.69
1199	ASGA0090428	MARC0069612	13	0.01	87.76	0.114114	0.053053	8_113132806	8_113966601	8_113	27.56	0.9302	1.69
1750	ALGA0101118	ASGA0059343	15	0.01	87.77	0.115115	0.064064	13_173207242	13_173997229	13_173	27.561	0.9302	1.69
1879	MARC0056961	MARC0010489	16	0.01	87.78	0.129129	0.058058	14_93047789	14_93966287	14_93	27.561	0.9303	1.69
128	ALGA0005957	MARC0114582	15	0.01	87.79	0.116116	0.054054	1_128029101	1_128983841	1_128	27.567	0.9303	1.69
1357	ALGA0055636	DRGA0009951	23	0.01	87.81	0.179179	0.052052	9_132029193	9_132971984	9_132	27.569	0.9303	1.69
1737	ALGA0072640	H3GA0037587	8	0.01	87.82	0.085085	0.045045	13_160005944	13_160908187	13_160	27.572	0.9303	1.69
1438	ALGA0060296	ASGA0093256	15	0.01	87.83	0.137137	0.058058	11_3139995	11_3977339	11_3	27.576	0.9303	1.69
1308	H3GA0027855	ASGA0106120	11	0.01	87.84	0.105105	0.049049	9_83038811	9_83880520	9_83	27.575	0.9303	1.69
1212	MARC0114212	ALGA0108906	11	0.01	87.86	0.09009	0.046046	8_126044834	8_126960646	8_126	27.576	0.9303	1.69
1988	ALGA0107554	ASGA0069782	8	0.01	87.87	0.065065	0.028028	15_60110354	15_60976986	15_60	27.587	0.9303	1.69
1862	ALGA0079007	INRA0045036	23	0.01	87.88	0.182182	0.071071	14_76005611	14_76839052	14_76	27.589	0.9303	1.69
1164	ALGA0048308	MARC0031694	15	0.01	87.89	0.11011	0.049049	8_78187564	8_78973861	8_78	27.59	0.9303	1.69
491	ASGA0014991	MARC0030891	11	0.01	87.9	0.096096	0.042042	3_65116485	3_65732950	3_65	27.591	0.9303	1.69
1149	DRGA0008603	ASGA0038876	14	0.01	87.92	0.096096	0.056056	8_63005341	8_63983448	8_63	27.598	0.9303	1.69
442	MARC0036944	ASGA0095635	16	0.01	87.93	0.152152	0.061061	3_16006121	3_16842436	3_16	27.602	0.9303	1.69
1313	ALGA0118951	ASGA0043988	14	0.01	87.94	0.1001	0.049049	9_88132340	9_88831858	9_88	27.605	0.9303	1.69
354	INRA0008871	ALGA0014029	16	0.01	87.95	0.115115	0.055055	2_80006825	2_80676591	2_80	27.61	0.9303	1.69
833	MARC0081737	MARC0033038	12	0.01	87.97	0.09009	0.035035	6_38090946	6_38989801	6_38	27.613	0.9303	1.69
1030	H3GA0021992	MARC0055700	18	0.01	87.98	0.121121	0.056056	7_64026469	7_64966359	7_64	27.613	0.9303	1.69
1968	ASGA0069412	ALGA0085068	10	0.01	87.99	0.091091	0.041041	15_40064274	15_40989497	15_40	27.617	0.9303	1.69
62	ALGA0003893	ALGA0003904	21	0.01	88	0.171171	0.077077	1_62019786	1_62986317	1_62	27.618	0.9303	1.69
1291	MARC0010384	ALGA0106112	15	0.01	88.01	0.125125	0.054054	9_66043650	9_66947861	9_66	27.621	0.9304	1.69
912	MARC0044420	ALGA0111558	11	0.01	88.03	0.108108	0.049049	6_117037103	6_117925829	6_117	27.629	0.9304	1.69
367	ASGA0083207	ALGA0014472	10	0.01	88.04	0.09009	0.041041	2_93018252	2_93959064	2_93	27.634	0.9304	1.69
1664	MARC0008127	ASGA0058503	13	0.01	88.05	0.106106	0.051051	13_87031069	13_87847329	13_87	27.638	0.9304	1.69
911	ALGA0105366	ALGA0036464	11	0.01	88.06	0.09009	0.044044	6_116043950	6_116943042	6_116	27.645	0.9304	1.69
163	ASGA0005064	ASGA0005085	17	0.01	88.07	0.148148	0.065065	1_163014728	1_163981296	1_163	27.65	0.9304	1.69
171	MARC0033388	ALGA0007009	17	0.01	88.09	0.129129	0.048048	1_171017647	1_171955657	1_171	27.649	0.9305	1.69
1435	ALGA0104117	H3GA0030844	19	0.01	88.1	0.136136	0.062062	11_36843	11_968488	11_0	27.653	0.9305	1.69
1665	DRGA0012709	MARC0054977	9	0.01	88.11	0.071071	0.038038	13_88066391	13_88890958	13_88	27.666	0.9305	1.69
2081	MARC0021943	SIRI0000837	15	0.01	88.12	0.113113	0.049049	16_12038112	16_12724063	16_12	27.672	0.9305	1.69
223	INRA0006189	ALGA0008158	19	0.01	88.13	0.168168	0.057057	1_223030893	1_223998086	1_223	27.678	0.9305	1.69
175	ASGA0005324	MARC0062234	12	0.01	88.15	0.097097	0.041041	1_175130260	1_175927137	1_175	27.681	0.9305	1.69
170	DRGA0001623	ALGA0006982	13	0.01	88.16	0.115115	0.047047	1_170078932	1_170979266	1_170	27.679	0.9306	1.69
1669	ASGA0091183	MARC0019493	16	0.01	88.17	0.114114	0.048048	13_92030691	13_92988439	13_92	27.68	0.9306	1.69
1613	ALGA0069630	ASGA0057315	20	0.01	88.18	0.163163	0.059059	13_36070965	13_36929971	13_36	27.682	0.9306	1.69
1295	ALGA0053716	ALGA0053753	15	0.01	88.19	0.107107	0.052052	9_70004754	9_70999233	9_70	27.683	0.9306	1.69
1270	ALGA0115023	H3GA0053575	17	0.01	88.21	0.127127	0.063063	9_45088248	9_45922760	9_45	27.685	0.9306	1.69
119	INRA0003996	ALGA0005767	13	0.01	88.22	0.103103	0.043043	1_119028737	1_119967365	1_119	27.687	0.9306	1.69
922	MARC0067716	ALGA0011076	13	0.01	88.23	0.112112	0.053053	6_127006080	6_127961245	6_127	27.69	0.9306	1.69
1146	H3GA0024902	ALGA0113849	12	0.01	88.24	0.106106	0.053053	8_60060727	8_60888877	8_60	27.693	0.9306	1.69
2083	ASGA0102143	ALGA0114982	16	0.01	88.25	0.121121	0.049049	16_14067944	16_14952873	16_14	27.699	0.9306	1.69
1325	ASGA0091204	H3GA0027937	11	0.01	88.26	0.104104	0.042042	9_100048854	9_100939592	9_100	27.701	0.9306	1.69
488	ALGA0108620	ASGA0098950	16	0.01	88.28	0.118118	0.048048	3_62019171	3_62995060	3_62	27.702	0.9306	1.69
1734	H3GA0037549	MARC0082696	11	0.01	88.29	0.091091	0.05005	13_157402744	13_157923624	13_157	27.705	0.9306	1.69
83	ALGA0004684	ALGA0004705	19	0.01	88.3	0.152152	0.051051	1_83015752	1_83951904	1_83	27.707	0.9306	1.69
888	MARC0020820	DIAS0000434	16	0.01	88.31	0.135135	0.051051	6_93010249	6_93982653	6_93	27.709	0.9306	1.69
1746	ALGA0072815	ALGA0072832	13	0.01	88.32	0.1001	0.04004	13_169044532	13_169981036	13_169	27.714	0.9306	1.69
2243	ALGA0097823	ALGA0097840	12	0.01	88.33	0.107107	0.049049	18_31022149	18_31989093	18_31	27.715	0.9306	1.69
1433	MARC0008101	MARC0059864	13	0.01	88.35	0.097097	0.05005	10_68064149	10_68856068	10_68	27.716	0.9306	1.69
1309	ASGA0043918	SIRI0001174	16	0.01	88.36	0.127127	0.058058	9_84085685	9_84944836	9_84	27.72	0.9306	1.69
1551	MARC0084960	ALGA0115394	13	0.01	88.37	0.108108	0.051051	12_36014010	12_36976500	12_36	27.724	0.9306	1.69
2164	ALGA0093418	MARC0013253	20	0.01	88.38	0.182182	0.052052	17_15092009	17_15995802	17_15	27.728	0.9306	1.68
1279	MARC0098833	H3GA0027478	15	0.01	88.39	0.122122	0.061061	9_54051728	9_54928486	9_54	27.73	0.9306	1.68
966	ALGA0112810	MARC0001321	19	0.01	88.4	0.173173	0.058058	7_20358	7_981452	7_0	27.735	0.9307	1.68
1286	ASGA0043547	ALGA0053545	13	0.01	88.41	0.095095	0.052052	9_61002388	9_61952097	9_61	27.735	0.9307	1.68
399	ASGA0082365	MARC0063557	14	0.01	88.43	0.113113	0.053053	2_125211504	2_125946476	2_125	27.739	0.9307	1.68
1836	ALGA0077583	ALGA0077597	13	0.01	88.44	0.122122	0.051051	14_50045487	14_50973390	14_50	27.743	0.9307	1.68
219	MARC0004686	ALGA0007996	22	0.01	88.45	0.162162	0.055055	1_219035842	1_219956726	1_219	27.744	0.9307	1.68
1341	ASGA0105527	ALGA0054805	11	0.01	88.46	0.094094	0.04004	9_116148111	9_116916382	9_116	27.747	0.9307	1.68
1981	ASGA0069650	INRA0061680	13	0.01	88.47	0.129129	0.058058	15_53057885	15_53941437	15_53	27.749	0.9307	1.68
1651	ASGA0083037	DRGA0012610	16	0.01	88.48	0.104104	0.046046	13_74025873	13_74997860	13_74	27.755	0.9307	1.68
1711	M1GA0017682	MARC0067282	14	0.01	88.49	0.096096	0.046046	13_134082675	13_134994442	13_134	27.756	0.9307	1.68
742	DRGA0005851	MARC0049874	13	0.01	88.5	0.103103	0.042042	5_52081664	5_52908678	5_52	27.756	0.9307	1.68
594	INRA0013672	H3GA0012537	19	0.01	88.52	0.129129	0.058058	4_35011884	4_35972458	4_35	27.758	0.9307	1.68
908	ALGA0036409	ASGA0029231	7	0.01	88.53	0.073073	0.039039	6_113026652	6_113437869	6_113	27.762	0.9307	1.68
766	ALGA0032979	ALGA0033024	17	0.01	88.54	0.128128	0.054054	5_76105010	5_76948300	5_76	27.765	0.9307	1.68
1055	ALGA0043555	ALGA0043583	17	0.01	88.55	0.122122	0.045045	7_90122140	7_90971757	7_90	27.77	0.9307	1.68
1261	ALGA0114750	ASGA0045509	13	0.01	88.56	0.108108	0.052052	9_36060028	9_36905949	9_36	27.77	0.9308	1.68
2127	ALGA0091043	ASGA0073682	16	0.01	88.57	0.108108	0.049049	16_58008091	16_58943715	16_58	27.771	0.9308	1.68
133	DRGA0001532	MARC0018541	14	0.01	88.58	0.102102	0.045045	1_133071231	1_133967552	1_133	27.773	0.9308	1.68
1298	ASGA0095887	DRGA0009478	12	0.01	88.59	0.097097	0.044044	9_73132052	9_73714971	9_73	27.777	0.9308	1.68
1310	H3GA0027863	CASI0008632	14	0.01	88.61	0.108108	0.047047	9_85057918	9_85888844	9_85	27.78	0.9308	1.68
1673	MARC0115154	MARC0112187	15	0.01	88.62	0.121121	0.059059	13_96013320	13_96918876	13_96	27.782	0.9308	1.68
2026	ALGA0086478	MARC0004408	10	0.01	88.63	0.1001	0.049049	15_98024465	15_98998720	15_98	27.785	0.9308	1.68
228	MARC0098644	ASGA0005957	19	0.01	88.64	0.166166	0.055055	1_228049013	1_228987611	1_228	27.79	0.9308	1.68
1680	ALGA0114056	M1GA0017635	8	0.01	88.65	0.075075	0.043043	13_103068791	13_103868511	13_103	27.788	0.9309	1.68
850	ASGA0028211	ALGA0113364	10	0.01	88.66	0.092092	0.043043	6_55022419	6_55964957	6_55	27.791	0.9309	1.68
1672	ALGA0071569	ASGA0058613	17	0.01	88.67	0.131131	0.067067	13_95027054	13_95869566	13_95	27.792	0.9309	1.68
1691	ASGA0058697	ALGA0071764	9	0.01	88.68	0.092092	0.045045	13_114026158	13_114943896	13_114	27.794	0.9309	1.68
1967	H3GA0044238	ALGA0085048	20	0.01	88.69	0.144144	0.041041	15_39040709	15_39973784	15_39	27.796	0.9309	1.68
1111	ALGA0109391	DRGA0008434	11	0.01	88.7	0.094094	0.038038	8_24038362	8_24977843	8_24	27.801	0.931	1.68
2067	M1GA0027067	M1GA0024745	10	0.01	88.71	0.093093	0.042042	15_139028778	15_139457296	15_139	27.804	0.931	1.68
[truncated: 270 more rows]

## Sheet: GWAS_BayesB_SNP
Label	Effect	EffectVar	ModelFreq	WindowFreq	GeneFreq	GenVar	EffectDelta1	SDDelta1	t-like	shrink	map-posn	Window
MARC0053593	-0.0004045	0.00911878	0.0096	0.0628	0.023	7.34412e-09	-0.0420207	0.870651	0.048	0.185	1_49384	0
MARC0096093	0.002184	0.00766421	0.009	0.0747	0.868	1.09608e-06	0.242033	0.952835	0.254	0.552	1_70683	0
CASI0009658	0.01046	0.0150743	0.0138	0.0852	0.283	4.43422e-05	0.75505	1.14963	0.657	0.784	1_142764	0
MARC0044150	-0.006636	0.0102111	0.0119	0.0944	0.585	2.13907e-05	-0.556509	0.928318	0.599	0.775	1_205163	0
ASGA0000005	-0.00638	0.00993873	0.0113	0.1027	0.425	1.98919e-05	-0.564556	0.961029	0.587	0.804	1_239523	0
ASGA0000014	-0.0002519	0.00648604	0.0089	0.1147	0.145	1.57644e-08	-0.0284672	0.712079	0.04	0.553	1_261794	0
ASGA0000021	0.008228	0.0117998	0.0127	0.1169	0.429	3.31676e-05	0.650458	1.06153	0.613	0.797	1_289363	0
H3GA0000026	0.005952	0.0106359	0.0113	0.1176	0.282	1.43454e-05	0.52785	0.991292	0.532	0.736	1_309120	0
INRA0000015	-0.003337	0.0101836	0.0101	0.1155	0.068	1.41638e-06	-0.329546	0.962729	0.342	0.424	1_356646	0
H3GA0000032	-0.0005741	0.00793544	0.0091	0.1143	0.322	1.43892e-07	-0.0632581	0.701865	0.09	0.742	1_373626	0
ALGA0000014	0.009442	0.0171875	0.0136	0.1132	0.282	3.60761e-05	0.695579	1.22803	0.566	0.789	1_381075	0
ALGA0000009	0.006142	0.0111192	0.0118	0.1128	0.282	1.52769e-05	0.519445	0.948122	0.548	0.735	1_408640	0
ALGA0000021	-0.002859	0.0079989	0.0098	0.1088	0.647	3.73297e-06	-0.29323	0.802055	0.366	0.723	1_422682	0
ALGA0000022	-0.006617	0.0117302	0.0116	0.0985	0.716	1.77941e-05	-0.571646	1.05726	0.541	0.749	1_437279	0
M1GA0000060	0.005051	0.0113381	0.011	0.1015	0.283	1.03489e-05	0.460211	0.932847	0.493	0.754	1_455095	0
ASGA0000047	-0.003832	0.0082193	0.0101	0.102	0.335	6.53809e-06	-0.380323	0.795364	0.478	0.753	1_477402	0
H3GA0000048	0.0003488	0.00776164	0.0082	0.0978	0.146	3.02812e-08	0.0426654	0.876674	0.049	0.614	1_493510	0
ASGA0000050	0.000625	0.00603892	0.0086	0.0963	0.485	1.95162e-07	0.0724674	0.669821	0.108	0.693	1_510239	0
MARC0052624	0	0	0	0.103	0	0	nan	nan	nan	nan	1_534523	0
M1GA0000069	0.008422	0.0115838	0.0134	0.1047	0.499	3.5461e-05	0.629648	0.968502	0.65	0.813	1_569752	0
DRGA0000001	-0.002573	0.00818171	0.0095	0.106	0.129	1.48966e-06	-0.271544	0.922364	0.294	0.553	1_608509	0
MARC0110724	0.0007588	0.00694107	0.0088	0.1049	0.47	2.86826e-07	0.0862244	0.707306	0.122	0.761	1_632758	0
MARC0075674	0.000498	0.00875536	0.0101	0.1093	0.469	1.23529e-07	0.0494309	0.746489	0.066	0.779	1_648355	0
H3GA0000057	0.01798	0.0224191	0.0173	0.1157	0.286	0.000132202	1.04101	1.45593	0.715	0.807	1_705066	0
M1GA0000081	0.007969	0.0120948	0.0132	0.1225	0.319	2.7576e-05	0.604889	0.990487	0.611	0.76	1_712417	0
H3GA0000058	0.006211	0.0105746	0.0119	0.1233	0.319	1.6771e-05	0.523058	0.885104	0.591	0.756	1_718767	0
ALGA0000046	0.0007083	0.00794837	0.009	0.1266	0.531	2.49849e-07	0.078479	0.721846	0.109	0.782	1_754384	0
ALGA0000047	0.007958	0.0112103	0.0129	0.1275	0.346	2.86629e-05	0.616894	0.951171	0.649	0.76	1_768502	0
ASGA0000071	-0.01176	0.0161289	0.0153	0.1291	0.654	6.26195e-05	-0.771271	1.1148	0.692	0.797	1_771992	0
INRA0000026	0.0006549	0.0057316	0.0077	0.1261	0.531	2.13621e-07	0.0845049	0.690276	0.122	0.751	1_815906	0
M1GA0000100	0.01119	0.0149763	0.0142	0.1237	0.401	6.01638e-05	0.78949	1.23012	0.642	0.806	1_834129	0
H3GA0000077	0.007785	0.0132631	0.0133	0.1219	0.402	2.91484e-05	0.586464	1.03598	0.566	0.795	1_856821	0
M1GA0000151	0.004352	0.00835395	0.01	0.1205	0.319	8.22727e-06	0.432997	0.853812	0.507	0.743	1_887856	0
M1GA0000139	-0.0068	0.0129418	0.012	0.1244	0.598	2.22251e-05	-0.567872	0.958595	0.592	0.809	1_912571	0
ASGA0000091	-0.009185	0.0126951	0.0138	0.1232	0.653	3.82247e-05	-0.666775	0.982592	0.679	0.773	1_946449	0
H3GA0000082	-0.003541	0.00939402	0.0107	0.1249	0.626	5.86735e-06	-0.330119	0.844289	0.391	0.784	1_971796	0
M1GA0000158	-0.003909	0.00856632	0.0103	0.1213	0.588	7.40377e-06	-0.380487	0.819537	0.464	0.777	1_989159	0
M1GA0000397	0.0012	0.0059348	0.0078	0.1193	0.392	6.86873e-07	0.153882	0.719456	0.214	0.756	1_1063343	1
ALGA0000232	-0.01606	0.020089	0.0171	0.1206	0.658	0.000116153	-0.940644	1.33075	0.707	0.814	1_1089823	1
MARC0028827	0.01233	0.0151962	0.0142	0.123	0.372	7.10648e-05	0.871579	1.20994	0.72	0.804	1_1110091	1
ALGA0000218	-0.002293	0.00687372	0.0091	0.1214	0.332	2.33251e-06	-0.251297	0.709192	0.354	0.718	1_1131809	1
ASGA0000304	0.004408	0.00915224	0.0103	0.1194	0.441	9.5838e-06	0.426966	0.881232	0.485	0.793	1_1143403	1
ASGA0000309	0.005436	0.0119198	0.0111	0.1184	0.27	1.1657e-05	0.490811	1.02153	0.48	0.745	1_1173551	1
MARC0049965	0.006081	0.0118154	0.0114	0.1189	0.055	3.82832e-06	0.535788	1.11906	0.479	0.369	1_1208216	1
ASGA0000323	-0.013	0.0180729	0.0148	0.1112	0.678	7.38732e-05	-0.8815	1.36337	0.647	0.813	1_1222594	1
ALGA0000251	0.006112	0.0123236	0.0117	0.1067	0.269	1.47017e-05	0.521238	1.03607	0.503	0.739	1_1236819	1
CASI0007833	0.0008137	0.00613926	0.0084	0.1071	0.215	2.2328e-07	0.097449	0.688984	0.141	0.618	1_1301402	1
ASGA0101285	0.003968	0.0077496	0.0094	0.1063	0.28	6.34707e-06	0.42322	0.860509	0.492	0.732	1_1336307	1
ASGA0083458	-0.00103	0.00619678	0.0085	0.1051	0.768	3.78571e-07	-0.121526	0.734504	0.165	0.64	1_1373121	1
ASGA0102762	0.002692	0.0066868	0.0087	0.1029	0.549	3.58745e-06	0.307621	0.716517	0.429	0.772	1_1446959	1
MARC0076778	-0.002626	0.00670607	0.0091	0.0986	0.345	3.11797e-06	-0.288575	0.714959	0.404	0.717	1_1448659	1
MARC0015795	0.002809	0.00831592	0.0095	0.096	0.657	3.55343e-06	0.296438	0.808765	0.367	0.746	1_1463093	1
ASGA0086709	-0.002375	0.00753341	0.0094	0.0975	0.702	2.36232e-06	-0.25337	0.743046	0.341	0.719	1_1483384	1
MARC0058092	0.001202	0.00813999	0.0098	0.0978	0.482	7.21777e-07	0.123309	0.688514	0.179	0.798	1_1497070	1
DRGA0017627	0.001388	0.00782044	0.0092	0.1001	0.122	4.13055e-07	0.150905	0.773651	0.195	0.552	1_1587235	1
H3GA0056137	0.003535	0.00843692	0.0103	0.1026	0.297	5.21739e-06	0.344872	0.864749	0.399	0.721	1_1610214	1
MARC0039661	0.001251	0.00692715	0.0089	0.1041	0.168	4.36756e-07	0.141004	0.744584	0.189	0.593	1_1629456	1
ASGA0098570	0.003987	0.00890465	0.0098	0.1039	0.297	6.63152e-06	0.406795	0.906541	0.449	0.741	1_1638796	1
MARC0063358	0.003188	0.0082005	0.0094	0.1046	0.613	4.82455e-06	0.339175	0.817115	0.415	0.79	1_1678733	1
ASGA0085437	0.004105	0.00957663	0.0111	0.1047	0.14	4.04741e-06	0.371458	0.860901	0.431	0.602	1_1684346	1
MARC0096709	-0.005763	0.0106387	0.0116	0.1051	0.38	1.56491e-05	-0.497867	0.904752	0.55	0.792	1_1689422	1
H3GA0052387	0.003679	0.00839568	0.0106	0.1033	0.296	5.63776e-06	0.347105	0.850893	0.408	0.714	1_1737867	1
MARC0001272	0.003263	0.00685136	0.0091	0.1041	0.297	4.44816e-06	0.359513	0.77654	0.463	0.705	1_1767445	1
ALGA0000188	-0.003802	0.00846675	0.0101	0.104	0.704	6.03025e-06	-0.378304	0.812038	0.466	0.727	1_1782612	1
ASGA0000264	-0.003435	0.00810613	0.0093	0.1036	0.78	4.0567e-06	-0.369405	0.8484	0.435	0.689	1_1810990	1
ALGA0000195	-0.004204	0.00786219	0.01	0.1047	0.78	6.06412e-06	-0.419361	0.868377	0.483	0.667	1_1826726	1
H3GA0000220	-0.001013	0.0063906	0.0082	0.1024	0.502	5.12791e-07	-0.122754	0.668349	0.184	0.796	1_1856385	1
MARC0000620	0.004865	0.0093404	0.0099	0.1016	0.373	1.10724e-05	0.492673	0.888343	0.555	0.787	1_1869413	1
ASGA0000285	0.005059	0.0078563	0.01	0.1027	0.373	1.19692e-05	0.508407	0.902508	0.563	0.756	1_1896106	1
M1GA0000376	-0.002821	0.00691837	0.0091	0.1078	0.618	3.75668e-06	-0.310029	0.727516	0.426	0.746	1_1942478	1
ASGA0092250	0.00921	0.0134751	0.0122	0.108	0.214	2.85774e-05	0.754902	1.23083	0.613	0.724	1_1975567	1
ASGA0105957	0.001229	0.00723912	0.009	0.1092	0.329	6.6771e-07	0.136215	0.781787	0.174	0.758	1_1986059	1
H3GA0000123	0.0002348	0.00858698	0.0099	0.1108	0.023	2.43541e-09	0.0238402	0.878221	0.027	0.17	1_2073186	2
MARC0018011	0.005894	0.00990723	0.0102	0.1096	0.372	1.62362e-05	0.577828	1.03957	0.556	0.774	1_2110587	2
MARC0070292	-0.01417	0.0161864	0.0158	0.1089	0.471	0.000100031	-0.896754	1.22551	0.732	0.848	1_2139822	2
MARC0072453	0.00321	0.00817664	0.0092	0.1087	0.239	3.75239e-06	0.348914	0.793905	0.439	0.714	1_2160998	2
ALGA0000120	-0.006312	0.00998812	0.0117	0.1119	0.773	1.39816e-05	-0.538309	0.896779	0.6	0.691	1_2272319	2
M1GA0000233	0.003697	0.00740348	0.0101	0.1116	0.566	6.7141e-06	0.36606	0.76421	0.479	0.781	1_2292374	2
H3GA0000180	-0.002436	0.00757184	0.0085	0.11	0.189	1.82265e-06	-0.285737	0.792733	0.36	0.673	1_2330465	2
ALGA0000131	-0.0004807	0.00777028	0.0092	0.1087	0.68	1.00604e-07	-0.0525308	0.730905	0.072	0.768	1_2343464	2
MARC0038011	-0.0001407	0.00635527	0.0087	0.1017	0.392	9.43335e-09	-0.016172	0.634745	0.025	0.762	1_2372268	2
ALGA0000134	0.02083	0.0328582	0.016	0.1016	0.159	0.000116129	1.29973	2.02186	0.643	0.797	1_2383908	2
ALGA0000133	0.0002567	0.00641031	0.0087	0.099	0.397	3.15345e-08	0.0293353	0.714302	0.041	0.761	1_2399238	2
ASGA0000170	0.0001933	0.00581482	0.0082	0.0983	0.61	1.77709e-08	0.0236401	0.672302	0.035	0.753	1_2408345	2
ASGA0085797	0.00108	0.00754906	0.0088	0.0997	0.678	5.09752e-07	0.122773	0.661041	0.186	0.77	1_2409686	2
MARC0040142	-0.0004349	0.00548194	0.0075	0.0997	0.616	8.95159e-08	-0.0576047	0.656181	0.088	0.756	1_2462289	2
M1GA0000282	-0.0008182	0.00789084	0.0095	0.0997	0.995	6.77681e-09	-0.086352	0.994099	0.087	0.041	1_2489342	2
M1GA0000288	0.0001001	0.00736017	0.0092	0.0966	0.312	4.30593e-09	0.0109146	0.702447	0.016	0.746	1_2519551	2
ALGA0000172	-0.0005516	0.00668821	0.0086	0.0965	0.405	1.46672e-07	-0.0643302	0.691566	0.093	0.789	1_2585100	2
MARC0011088	0.003745	0.010984	0.0102	0.0974	0.037	9.90432e-07	0.368065	1.0184	0.361	0.328	1_2669976	2
DIAS0001378	0.002333	0.00827889	0.0091	0.0972	0.678	2.37823e-06	0.257128	0.891269	0.288	0.776	1_2719245	2
H3GA0000310	0.001397	0.00641185	0.009	0.0971	0.172	5.55023e-07	0.155616	0.71509	0.218	0.596	1_2754517	2
ALGA0000269	-0.006919	0.011827	0.0122	0.0964	0.242	1.75533e-05	-0.565978	0.991981	0.571	0.727	1_2760415	2
H3GA0000320	-0.0007818	0.0060702	0.0087	0.097	0.336	2.72525e-07	-0.0901175	0.647185	0.139	0.727	1_2785472	2
ALGA0000277	-0.0002751	0.00806633	0.0092	0.097	0.329	3.3431e-08	-0.0298212	0.754993	0.039	0.767	1_2808072	2
ASGA0000364	0.0001518	0.007279	0.0089	0.0951	0.671	1.01767e-08	0.0170541	0.792482	0.022	0.755	1_2831639	2
ASGA0000370	-0.0006264	0.00600992	0.0077	0.095	0.351	1.78799e-07	-0.0810844	0.656011	0.124	0.749	1_2843744	2
ALGA0000288	-0.001584	0.00688442	0.0086	0.0947	0.265	9.78094e-07	-0.18367	0.7299	0.252	0.684	1_2873411	2
ALGA0000289	-0.003107	0.00703726	0.0096	0.0927	0.284	3.92434e-06	-0.322768	0.715884	0.451	0.695	1_2887205	2
M1GA0000475	9.239e-05	0.00685406	0.0082	0.0933	0.481	4.262e-09	0.0112328	0.662741	0.017	0.756	1_2931588	2
ALGA0000300	-0.0009771	0.006601	0.0082	0.0933	0.68	4.15542e-07	-0.119163	0.759225	0.157	0.724	1_2945015	2
ALGA0108678	0.001052	0.00709487	0.0091	0.0931	0.32	4.81212e-07	0.114936	0.707364	0.162	0.717	1_2946420	2
MARC0021314	0.001136	0.00702254	0.0087	0.0937	0.362	5.95573e-07	0.129803	0.698896	0.186	0.765	1_3025572	3
MARC0083899	-0.002971	0.00832328	0.0101	0.095	0.225	3.08034e-06	-0.292753	0.811752	0.361	0.651	1_3032017	3
MARC0087450	-0.003978	0.00901939	0.0096	0.0951	0.748	5.96798e-06	-0.416521	0.855066	0.487	0.741	1_3073574	3
INRA0000110	0.000238	0.0068429	0.0092	0.0951	0.359	2.60903e-08	0.0258734	0.709839	0.036	0.748	1_3148231	3
MARC0102958	-0.0005814	0.00621637	0.0087	0.0944	0.641	1.55643e-07	-0.0670184	0.722483	0.093	0.741	1_3213862	3
ALGA0000305	0.0006865	0.0074425	0.0083	0.0947	0.359	2.1698e-07	0.0832116	0.708796	0.117	0.782	1_3257402	3
M1GA0000482	0.00191	0.00765607	0.0099	0.0946	0.242	1.3399e-06	0.192946	0.755721	0.255	0.682	1_3310395	3
ASGA0000390	0.002711	0.00793296	0.0096	0.0936	0.699	3.0917e-06	0.280923	0.757069	0.371	0.749	1_3331085	3
INRA0000119	-0.0002523	0.00598012	0.0081	0.0936	0.64	2.93488e-08	-0.0313447	0.71112	0.044	0.749	1_3360057	3
ALGA0000312	-0.0003262	0.0056456	0.0076	0.0933	0.643	4.88677e-08	-0.0427815	0.695127	0.062	0.747	1_3384527	3
H3GA0000347	-0.002242	0.00752539	0.0095	0.0936	0.254	1.90282e-06	-0.234754	0.746617	0.314	0.682	1_3400771	3
ALGA0000319	0.000752	0.00815362	0.0086	0.0951	0.357	2.59721e-07	0.0874458	0.689227	0.127	0.79	1_3421117	3
ALGA0000323	-0.00226	0.00727114	0.009	0.0857	0.334	2.27167e-06	-0.250457	0.669267	0.374	0.771	1_3463729	3
ASGA0000414	-0.003	0.0078262	0.0097	0.0848	0.334	4.00494e-06	-0.308463	0.741591	0.416	0.746	1_3501012	3
ALGA0000331	0.001361	0.00656936	0.0089	0.0868	0.31	7.91966e-07	0.153791	0.732601	0.21	0.712	1_3523933	3
M1GA0000495	0.0009751	0.00572836	0.0088	0.0876	0.316	4.11347e-07	0.11081	0.624321	0.177	0.67	1_3544535	3
ASGA0000430	-0.001568	0.00745982	0.0098	0.087	0.689	1.05403e-06	-0.160399	0.714152	0.225	0.704	1_3559672	3
ALGA0000339	0	0	0	0.0875	1	0	nan	nan	nan	nan	1_3581586	3
ASGA0000422	0.001586	0.00744787	0.0086	0.0876	0.422	1.22687e-06	0.184953	0.717437	0.258	0.781	1_3593533	3
M1GA0000498	0.001409	0.00803823	0.01	0.0861	0.422	9.68635e-07	0.141252	0.66825	0.211	0.768	1_3639624	3
SIRI0001096	0.001787	0.00707091	0.0084	0.0897	0.324	1.39899e-06	0.212142	0.76149	0.279	0.771	1_3669945	3
ASGA0000434	-0.001033	0.00710639	0.009	0.0909	0.167	2.97177e-07	-0.114091	0.7514	0.152	0.607	1_3775595	3
DRGA0000017	0.003061	0.00789587	0.0092	0.0895	0.744	3.56576e-06	0.331789	0.847483	0.391	0.728	1_3812495	3
ASGA0000440	0.0006554	0.0070164	0.0089	0.0975	0.269	1.69127e-07	0.0736417	0.689278	0.107	0.716	1_3835928	3
ALGA0000354	-0.0003177	0.00576004	0.0083	0.0988	0.356	4.62892e-08	-0.0381626	0.605269	0.063	0.751	1_3859435	3
MARC0003894	0.009286	0.0165285	0.0127	0.1002	0.113	1.72448e-05	0.72832	1.23075	0.592	0.632	1_3912196	3
ALGA0000368	0.002544	0.0082379	0.0101	0.1014	0.425	3.16195e-06	0.251836	0.77503	0.325	0.799	1_3954380	3
ALGA0000370	0.002279	0.00650105	0.0082	0.1039	0.687	2.23324e-06	0.277116	0.745597	0.372	0.759	1_3972399	3
ALGA0000375	0.002101	0.00731654	0.0089	0.1053	0.06	4.95071e-07	0.236742	0.851338	0.278	0.355	1_4048051	4
ALGA0000376	-0.003019	0.0106799	0.0101	0.1056	0.962	6.5857e-07	-0.298949	1.01114	0.296	0.283	1_4065226	4
ASGA0000452	-0.005981	0.00911898	0.0112	0.1087	0.371	1.66931e-05	-0.536402	0.996268	0.538	0.757	1_4158245	4
ALGA0000381	-0.004798	0.00859714	0.0097	0.1061	0.856	5.66836e-06	-0.494675	1.02256	0.484	0.606	1_4168403	4
ALGA0000383	0.004775	0.0115086	0.0117	0.105	0.05	2.16606e-06	0.408121	1.00544	0.406	0.335	1_4180543	4
ASGA0000453	-0.004696	0.0113075	0.0108	0.106	0.85	5.62072e-06	-0.434844	0.911355	0.477	0.655	1_4185150	4
INRA0000194	-0.0003345	0.00672467	0.0089	0.107	0.874	2.4616e-08	-0.0375862	0.717661	0.052	0.516	1_4259401	4
ALGA0000386	-0.006831	0.0113174	0.0118	0.1059	0.81	1.43531e-05	-0.578907	1.05008	0.551	0.68	1_4283617	4
MARC0007285	-0.003023	0.0100395	0.01	0.1046	0.089	1.48413e-06	-0.303029	0.935243	0.324	0.507	1_4391119	4
ALGA0000393	-0.001513	0.00718489	0.0088	0.1041	0.147	5.72987e-07	-0.171391	0.800219	0.214	0.576	1_4424849	4
ALGA0000397	-0.00241	0.00781446	0.0093	0.1007	0.789	1.93691e-06	-0.259174	0.777398	0.333	0.684	1_4467696	4
ALGA0000407	0.003526	0.0107303	0.0099	0.0989	0.368	5.78437e-06	0.354381	0.815081	0.435	0.83	1_4509299	4
ASGA0000475	0.001537	0.00621352	0.0091	0.0987	0.312	1.01442e-06	0.16988	0.703609	0.241	0.723	1_4538447	4
MARC0097015	-0.0001789	0.00967978	0.01	0.0966	0.01	6.58448e-10	-0.017846	0.913984	0.02	0.095	1_4581532	4
ALGA0000427	-0.0009524	0.00712211	0.0092	0.0964	0.766	3.25569e-07	-0.103804	0.724988	0.143	0.673	1_4601793	4
ASGA0000490	0.0005537	0.00669938	0.0081	0.0968	0.757	1.12659e-07	0.0683546	0.819132	0.083	0.697	1_4630008	4
H3GA0000401	0.00109	0.00743944	0.0089	0.097	0.235	4.27413e-07	0.123155	0.660878	0.186	0.691	1_4654738	4
ALGA0000431	0.0004589	0.00655067	0.009	0.0967	0.712	8.63493e-08	0.0509916	0.716385	0.071	0.706	1_4675880	4
ALGA0000436	0.0005771	0.00695779	0.0094	0.098	0.732	1.30666e-07	0.0617168	0.687003	0.09	0.681	1_4699533	4
ALGA0000440	0.002733	0.00742206	0.0095	0.0977	0.256	2.84436e-06	0.288492	0.710435	0.406	0.645	1_4724172	4
MARC0023660	-0.000605	0.00713527	0.009	0.0981	0.742	1.40065e-07	-0.0672234	0.730752	0.092	0.687	1_4792385	4
ALGA0000442	0.0006985	0.00790603	0.0094	0.0983	0.258	1.86876e-07	0.0743035	0.793766	0.094	0.7	1_4824158	4
INRA0000229	-0.0005581	0.00745326	0.0096	0.0982	0.254	1.18161e-07	-0.0581371	0.670316	0.087	0.676	1_4864583	4
MARC0028762	0.002514	0.00784502	0.0103	0.098	0.813	1.91798e-06	0.24289	0.777097	0.313	0.603	1_4887243	4
ALGA0000451	0.004438	0.00901965	0.0098	0.098	0.806	6.16555e-06	0.455225	0.981636	0.464	0.654	1_4913271	4
MARC0036469	0.001674	0.00766364	0.0092	0.0978	0.261	1.08092e-06	0.18098	0.823586	0.22	0.723	1_4961480	4
MARC0073715	-0.001558	0.0061706	0.0085	0.0971	0.286	9.91991e-07	-0.182795	0.696909	0.262	0.713	1_4981964	4
DRGA0000033	0.001409	0.00737517	0.0087	0.0967	0.261	7.65233e-07	0.162837	0.800993	0.203	0.728	1_4996521	4
ALGA0000474	-0.0006612	0.0066825	0.0089	0.0966	0.734	1.70564e-07	-0.0740825	0.679278	0.109	0.704	1_5023373	5
MARC0010743	0.002164	0.00893721	0.0093	0.0955	0.229	1.65578e-06	0.232044	0.694452	0.334	0.741	1_5064848	5
ASGA0000548	0.001568	0.00681446	0.0093	0.1006	0.229	8.68731e-07	0.167699	0.767501	0.218	0.686	1_5092196	5
M1GA0000537	-0.0007492	0.00710889	0.0087	0.1023	0.314	2.41842e-07	-0.086368	0.731083	0.118	0.757	1_5122948	5
DRGA0000038	-0.00205	0.00685609	0.0091	0.105	0.737	1.63032e-06	-0.225941	0.723359	0.312	0.7	1_5145464	5
DRGA0000040	0.002734	0.00704629	0.0098	0.1068	0.279	3.00828e-06	0.279029	0.772589	0.361	0.701	1_5172252	5
DRGA0000041	-0.002236	0.00751575	0.0095	0.107	0.739	1.92673e-06	-0.235363	0.727534	0.324	0.704	1_5211943	5
ASGA0000554	0.014	0.0170514	0.0157	0.1075	0.677	8.57609e-05	0.891841	1.24805	0.715	0.809	1_5232058	5
ASGA0000556	-0.00656	0.0115489	0.0109	0.1082	0.869	9.77774e-06	-0.600447	1.10691	0.542	0.638	1_5275551	5
H3GA0000454	0.004667	0.0086837	0.0111	0.1081	0.47	1.08508e-05	0.418561	0.809343	0.517	0.77	1_5288773	5
ALGA0000501	0.004888	0.010132	0.0107	0.1126	0.338	1.06922e-05	0.457921	0.959514	0.477	0.8	1_5317995	5
H3GA0000459	0.002325	0.00667989	0.0095	0.1119	0.168	1.50938e-06	0.2454	0.739576	0.332	0.573	1_5334437	5
MARC0016720	-0.0002241	0.00690188	0.0093	0.1117	0.201	1.61504e-08	-0.0239685	0.702799	0.034	0.647	1_5354392	5
MARC0069522	0.002217	0.00804105	0.0099	0.1098	0.253	1.85482e-06	0.222776	0.81106	0.275	0.715	1_5370554	5
ALGA0115616	-0.002583	0.00663266	0.0084	0.1097	0.656	3.00841e-06	-0.309282	0.732405	0.422	0.773	1_5434480	5
MARC0014438	0.0103	0.013916	0.0142	0.1099	0.296	4.42388e-05	0.726629	1.11747	0.65	0.769	1_5474620	5
ASGA0102052	-0.002384	0.00762463	0.0087	0.1101	0.637	2.62766e-06	-0.273249	0.746356	0.366	0.782	1_5502104	5
ALGA0112197	0.0001467	0.00639614	0.0087	0.1096	0.399	1.03174e-08	0.0168096	0.667038	0.025	0.737	1_5512985	5
MARC0021584	-0.00908	0.013424	0.0136	0.1194	0.374	3.86093e-05	-0.665173	1.0677	0.623	0.802	1_5548254	5
ASGA0104958	-0.003838	0.00799726	0.0106	0.1203	0.756	5.43507e-06	-0.362964	0.779617	0.466	0.681	1_5565075	5
ALGA0119138	0.007058	0.0105019	0.0114	0.1204	0.386	2.36059e-05	0.62049	0.9996	0.621	0.799	1_5567485	5
MARC0027411	0.007546	0.011698	0.0109	0.1075	0.478	2.84171e-05	0.693926	1.04002	0.667	0.839	1_5691907	5
ALGA0123376	-0.002602	0.00706933	0.0092	0.1093	0.213	2.27325e-06	-0.282102	0.74644	0.378	0.64	1_5695080	5
H3GA0000476	-0.02301	0.0291263	0.0203	0.1111	0.752	0.000197685	-1.13492	1.54577	0.734	0.816	1_5713576	5
M1GA0000547	-0.005319	0.00923868	0.011	0.1134	0.275	1.12957e-05	-0.481396	0.884779	0.544	0.737	1_5744271	5
MARC0034880	0.001316	0.00611132	0.0087	0.1132	0.605	8.2811e-07	0.152174	0.666933	0.228	0.732	1_5770458	5
INRA0000290	0	0	0	0.113	0	0	nan	nan	nan	nan	1_5790726	5
ASGA0000576	-0.00499	0.00924525	0.0108	0.1143	0.803	7.8667e-06	-0.464154	0.956221	0.485	0.683	1_5917695	5
ASGA0000578	0.002982	0.00975651	0.0104	0.1142	0.068	1.12658e-06	0.288159	1.02627	0.281	0.405	1_5944035	5
M1GA0000549	0.01241	0.015366	0.0164	0.1044	0.391	7.3331e-05	0.755472	1.07567	0.702	0.807	1_5994381	5
MARC0097604	0.003537	0.00829353	0.0101	0.1024	0.247	4.65649e-06	0.351047	0.807253	0.435	0.712	1_6018515	6
INRA0000314	-0.00603	0.0106128	0.0111	0.1019	0.378	1.70999e-05	-0.543209	0.926543	0.586	0.812	1_6038840	6
ALGA0000538	-0.008519	0.0139264	0.0125	0.1127	0.776	2.52119e-05	-0.682922	1.11869	0.61	0.751	1_6069393	6
SIRI0000431	-0.002208	0.00692071	0.009	0.1116	0.855	1.20697e-06	-0.245323	0.796391	0.308	0.588	1_6100142	6
SIRI0000433	-0.003747	0.00968724	0.01	0.1106	0.857	3.44779e-06	-0.37564	0.947345	0.397	0.635	1_6100362	6
ASGA0095912	-0.002637	0.00687212	0.0089	0.1031	0.388	3.30319e-06	-0.297105	0.723159	0.411	0.787	1_6125551	6
ASGA0000589	2.577e-05	0.00557775	0.0083	0.1058	0.679	2.89211e-10	0.00308584	0.659471	0.005	0.729	1_6260450	6
MARC0059741	-0.007529	0.010492	0.012	0.1043	0.672	2.49937e-05	-0.627391	0.984606	0.637	0.778	1_6281513	6
ALGA0000557	0.001348	0.00745477	0.0096	0.1012	0.794	5.94578e-07	0.140741	0.712743	0.197	0.678	1_6293068	6
ASGA0000601	0.004612	0.00871695	0.0093	0.101	0.658	9.5773e-06	0.498617	0.944622	0.528	0.808	1_6315387	6
H3GA0000512	-0.001461	0.00641164	0.0084	0.1005	0.688	9.1637e-07	-0.173973	0.7159	0.243	0.749	1_6336162	6
H3GA0000513	0.007439	0.0117907	0.0124	0.1048	0.654	2.50368e-05	0.598727	1.00809	0.594	0.801	1_6349604	6
MARC0074666	-0.001948	0.00738295	0.0091	0.1055	0.839	1.02381e-06	-0.214603	0.771568	0.278	0.619	1_6369303	6
H3GA0000521	-0.001253	0.00690099	0.0089	0.1085	0.549	7.77424e-07	-0.140004	0.601955	0.233	0.788	1_6391784	6
H3GA0000529	-0.000501	0.00781741	0.0086	0.1086	0.34	1.12725e-07	-0.0584252	0.713339	0.082	0.782	1_6451336	6
ASGA0000636	0.002206	0.00848609	0.0097	0.1097	0.858	1.1849e-06	0.228024	0.7674	0.297	0.602	1_6472959	6
ASGA0000640	-0.009867	0.0122631	0.014	0.1092	0.678	4.24838e-05	-0.702259	1.00561	0.698	0.789	1_6511328	6
ALGA0000593	0.001688	0.00703732	0.0089	0.1048	0.22	9.79714e-07	0.189697	0.683921	0.277	0.649	1_6532769	6
M1GA0000567	0.01581	0.0204626	0.0155	0.1049	0.307	0.00010632	1.01982	1.44325	0.707	0.825	1_6591689	6
ALGA0000601	-0.001598	0.00731222	0.0092	0.1061	0.502	1.27624e-06	-0.174133	0.667282	0.261	0.791	1_6633776	6
MARC0061528	-0.004754	0.0101712	0.0106	0.1071	0.358	1.03852e-05	-0.448507	0.897589	0.5	0.808	1_6662020	6
ASGA0000657	0.00143	0.00523553	0.0079	0.1076	0.427	1.00015e-06	0.181559	0.642176	0.283	0.752	1_6679400	6
ASGA0000671	0.001603	0.00623319	0.0075	0.1025	0.526	1.28192e-06	0.214491	0.704631	0.304	0.784	1_6702897	6
MARC0022150	-0.0003043	0.00837389	0.0098	0.1035	0.057	9.93804e-09	-0.0312118	0.851203	0.037	0.359	1_6717195	6
ALGA0000623	-0.002517	0.00735303	0.0099	0.0995	0.829	1.79782e-06	-0.253649	0.842526	0.301	0.596	1_6732845	6
MARC0022897	-0.001789	0.0084503	0.0095	0.0993	0.026	1.60685e-07	-0.187826	0.895848	0.21	0.199	1_6814780	6
MARC0048394	0.003117	0.00807278	0.0102	0.0989	0.877	2.10197e-06	0.306327	0.793712	0.386	0.541	1_6849364	6
ALGA0000641	0.0002374	0.00682377	0.0088	0.0995	0.318	2.44491e-08	0.0271321	0.780636	0.035	0.727	1_6864280	6
MARC0023375	0.003523	0.00915726	0.0096	0.1025	0.207	4.06852e-06	0.366069	0.99557	0.368	0.69	1_6892506	6
ASGA0000700	-0.001179	0.00968827	0.0107	0.1029	0.033	8.86298e-08	-0.110672	0.859614	0.129	0.25	1_6947492	6
H3GA0000571	0.001555	0.00702883	0.009	0.1018	0.067	3.03457e-07	0.172285	0.808988	0.213	0.382	1_6971797	6
ASGA0000706	0.003413	0.00983329	0.0102	0.1021	0.904	2.03096e-06	0.336236	0.876915	0.383	0.5	1_6992339	6
M1GA0000601	0.001221	0.00675417	0.0088	0.1005	0.577	7.27678e-07	0.138729	0.706486	0.196	0.763	1_7037493	7
M1GA0000603	-0.00364	0.00902371	0.0106	0.1005	0.439	6.52459e-06	-0.341766	0.779117	0.439	0.779	1_7049189	7
MARC0068181	-0.003849	0.0076456	0.01	0.1006	0.295	6.16099e-06	-0.384916	0.732436	0.526	0.715	1_7050992	7
ALGA0121161	0.001097	0.00770644	0.0089	0.0993	0.141	2.90778e-07	0.1236	0.711192	0.174	0.585	1_7092376	7
ASGA0089637	-0.0006419	0.00761669	0.0103	0.0992	0.644	1.88827e-07	-0.0621691	0.656596	0.095	0.757	1_7125373	7
ASGA0098909	0.0008133	0.00647823	0.0086	0.0991	0.584	3.21477e-07	0.094026	0.621364	0.151	0.778	1_7130690	7
ALGA0108557	0.0008685	0.00605599	0.009	0.1014	0.4	3.61994e-07	0.0959625	0.63842	0.15	0.723	1_7177379	7
MARC0077389	0.003438	0.00891487	0.0096	0.0996	0.85	3.00603e-06	0.358133	0.884424	0.405	0.634	1_7245296	7
ALGA0000673	-0.001405	0.00720776	0.0091	0.0998	0.809	6.10135e-07	-0.154857	0.723724	0.214	0.63	1_7266468	7
ASGA0000712	0.0005714	0.00591863	0.0087	0.1	0.543	1.62046e-07	0.0656752	0.722831	0.091	0.739	1_7315485	7
H3GA0000581	0.001871	0.00803142	0.0098	0.098	0.896	6.51981e-07	0.190906	0.778314	0.245	0.472	1_7352295	7
ALGA0000682	-0.005702	0.00971608	0.0117	0.0986	0.623	1.52767e-05	-0.48837	0.842463	0.58	0.781	1_7402285	7
M1GA0000623	0.0002006	0.00669027	0.0085	0.0979	0.684	1.7393e-08	0.023599	0.64791	0.036	0.741	1_7423138	7
H3GA0000587	0.004501	0.00907543	0.0102	0.0977	0.877	4.37182e-06	0.443457	1.0229	0.434	0.532	1_7468978	7
MARC0027776	0.00106	0.0068983	0.0091	0.0982	0.825	3.23986e-07	0.116531	0.748531	0.156	0.603	1_7492224	7
MARC0072970	-0.002088	0.00636264	0.0083	0.0987	0.756	1.60735e-06	-0.252342	0.822115	0.307	0.69	1_7525648	7
H3GA0000586	0.0001171	0.00724662	0.0094	0.0985	0.076	1.92613e-09	0.0124222	0.78343	0.016	0.384	1_7539459	7
ALGA0000683	0.0003246	0.00619803	0.0083	0.1025	0.478	5.25685e-08	0.0393424	0.658404	0.06	0.743	1_7615171	7
MARC0089489	0.0004755	0.0067442	0.009	0.1028	0.439	1.11336e-07	0.052683	0.66456	0.079	0.755	1_7630133	7
MARC0005058	0.003024	0.00809032	0.0097	0.1034	0.502	4.57315e-06	0.310985	0.741727	0.419	0.805	1_7689313	7
INRA0000425	-0.0009423	0.00770142	0.0091	0.095	0.561	4.37289e-07	-0.103269	0.70614	0.146	0.777	1_7701076	7
ASGA0000751	0.001378	0.00694527	0.0093	0.0971	0.758	6.97785e-07	0.147824	0.653573	0.226	0.666	1_7722553	7
H3GA0000596	0.01408	0.0178524	0.0163	0.1041	0.509	9.90636e-05	0.862372	1.16454	0.741	0.824	1_7752337	7
ASGA0000733	0.001065	0.00686572	0.0088	0.1044	0.571	5.56192e-07	0.121079	0.641549	0.189	0.76	1_7774583	7
ALGA0000698	-0.004073	0.00919876	0.0108	0.1044	0.215	5.60004e-06	-0.377147	0.85485	0.441	0.684	1_7855602	7
MARC0108932	0	0	0	0.1033	0	0	nan	nan	nan	nan	1_7864071	7
ASGA0000746	0.002225	0.00779312	0.0104	0.1027	0.883	1.02623e-06	0.213976	0.72479	0.295	0.5	1_7882995	7
MARC0084646	0.0152	0.0209346	0.0175	0.1068	0.376	0.000108449	0.871078	1.26532	0.688	0.847	1_7949224	7
ALGA0000717	-0.003432	0.00719149	0.0089	0.1048	0.643	5.4062e-06	-0.385646	0.806591	0.478	0.78	1_7985098	7
MARC0027297	-0.002596	0.00697881	0.009	0.1072	0.648	3.07306e-06	-0.287629	0.732079	0.393	0.773	1_8005057	8
DIAS0003564	0.001936	0.00796393	0.0089	0.107	0.402	1.80145e-06	0.218712	0.94498	0.231	0.822	1_8026909	8
ALGA0000725	0.001167	0.00648354	0.0085	0.1142	0.772	4.79895e-07	0.136875	0.692944	0.198	0.685	1_8040508	8
ALGA0000728	-0.01062	0.0158378	0.0136	0.1134	0.673	4.95764e-05	-0.779196	1.24802	0.624	0.829	1_8075011	8
ASGA0000791	0.01084	0.0163768	0.0142	0.1055	0.336	5.23989e-05	0.764641	1.18438	0.646	0.829	1_8092879	8
ALGA0000732	-0.005944	0.00908228	0.011	0.1059	0.551	1.74788e-05	-0.540369	0.850719	0.635	0.819	1_8119410	8
MARC0002939	0.002355	0.00839405	0.0103	0.107	0.808	1.72265e-06	0.228106	0.719326	0.317	0.663	1_8258769	8
ASGA0000817	0.00257	0.00635694	0.008	0.1066	0.62	3.11081e-06	0.321251	0.809005	0.397	0.787	1_8287008	8
ALGA0000769	0.001999	0.00759013	0.0094	0.107	0.827	1.14132e-06	0.213824	0.754337	0.283	0.63	1_8320936	8
MARC0078284	0.001577	0.00683345	0.0086	0.1023	0.326	1.09235e-06	0.182263	0.685643	0.266	0.765	1_8339120	8
ALGA0000778	-0.002807	0.00731426	0.0095	0.0984	0.351	3.59036e-06	-0.295458	0.77152	0.383	0.772	1_8362294	8
ALGA0000773	0.005175	0.00880995	0.0106	0.0969	0.671	1.18311e-05	0.485939	0.810756	0.599	0.779	1_8382364	8
M1GA0000672	-0.002122	0.00644901	0.0086	0.0959	0.17	1.27224e-06	-0.247409	0.716702	0.345	0.628	1_8386032	8
MARC0036513	-0.000157	0.00676426	0.0088	0.0956	0.678	1.07722e-08	-0.0177953	0.647923	0.027	0.76	1_8412641	8
DRGA0000068	-7.898e-05	0.00670674	0.0083	0.0955	0.969	3.76847e-10	-0.00948669	0.925676	0.01	0.208	1_8424088	8
ASGA0000870	0.003004	0.00804777	0.0099	0.0954	0.393	4.30641e-06	0.304225	0.727949	0.418	0.808	1_8461674	8
H3GA0000686	-0.00367	0.00724324	0.0095	0.0965	0.357	6.18365e-06	-0.385276	0.760026	0.507	0.771	1_8487938	8
ALGA0000781	-0.001272	0.00736823	0.0092	0.0952	0.871	3.63836e-07	-0.138637	0.772102	0.18	0.553	1_8537066	8
ASGA0000856	0.001164	0.00537608	0.0076	0.0952	0.644	6.21307e-07	0.154165	0.621633	0.248	0.747	1_8554167	8
ASGA0097914	0.0005795	0.00856589	0.0096	0.0986	0.087	5.33459e-08	0.0605265	0.760873	0.08	0.449	1_8581776	8
ALGA0105316	-0.001277	0.00678309	0.0083	0.0998	0.439	8.03678e-07	-0.154353	0.635285	0.243	0.776	1_8585327	8
ASGA0095734	-0.003048	0.0095481	0.0102	0.1012	0.725	3.70971e-06	-0.298867	0.803704	0.372	0.774	1_8625170	8
ASGA0082737	0.003271	0.0076961	0.0091	0.102	0.542	5.31062e-06	0.358426	0.777717	0.461	0.782	1_8645553	8
ASGA0092897	-0.002355	0.00720812	0.0092	0.1021	0.449	2.74345e-06	-0.255939	0.687981	0.372	0.774	1_8664275	8
H3GA0000708	-0.007576	0.0108973	0.0123	0.1032	0.177	1.66923e-05	-0.614708	0.99225	0.62	0.654	1_8715388	8
ALGA0000795	0.001977	0.0072245	0.0094	0.1035	0.623	1.83697e-06	0.210885	0.801555	0.263	0.763	1_8724875	8
ASGA0000892	-0.006767	0.0102748	0.0115	0.1055	0.388	2.17564e-05	-0.588446	0.996739	0.59	0.795	1_8739103	8
ASGA0000909	0.003472	0.00876545	0.0105	0.1047	0.098	2.13982e-06	0.329847	0.856735	0.385	0.464	1_8777250	8
ALGA0000837	-0.003001	0.0072538	0.0094	0.1054	0.371	4.2041e-06	-0.320146	0.732271	0.437	0.762	1_8810463	8
H3GA0000711	-0.002778	0.00718448	0.0086	0.1071	0.379	3.63161e-06	-0.322967	0.749464	0.431	0.778	1_8864583	8
ASGA0000925	-0.004257	0.00754747	0.01	0.1031	0.395	8.65961e-06	-0.426729	0.765781	0.557	0.767	1_8896901	8
ASGA0000934	0.003257	0.0083489	0.01	0.102	0.697	4.48161e-06	0.326564	0.795905	0.41	0.745	1_8958790	8
ASGA0089621	0.002568	0.00840502	0.0094	0.0988	0.697	2.78614e-06	0.272512	0.728377	0.374	0.757	1_8970669	8
SIRI0000226	-0.002966	0.00916233	0.0098	0.0974	0.276	3.51453e-06	-0.304193	0.752752	0.404	0.754	1_8977428	8
H3GA0056093	-0.004809	0.00935124	0.0107	0.0967	0.458	1.14832e-05	-0.44839	0.796882	0.563	0.788	1_9041869	9
ALGA0120737	0.0007168	0.00565313	0.0081	0.098	0.6	2.46623e-07	0.0887716	0.631033	0.141	0.742	1_9044222	9
ALGA0114715	0.0007076	0.00660037	0.0085	0.0966	0.239	1.81861e-07	0.083243	0.690476	0.121	0.688	1_9059545	9
ASGA0090359	-0.001261	0.00638927	0.0081	0.0948	0.345	7.182e-07	-0.155634	0.682738	0.228	0.75	1_9060959	9
ALGA0111013	0.0003216	0.006796	0.0087	0.0945	0.075	1.43379e-08	0.0368561	0.754216	0.049	0.399	1_9066284	9
ASGA0100683	0.0008063	0.00687736	0.0088	0.0937	0.282	2.63099e-07	0.0921456	0.662493	0.139	0.706	1_9103679	9
ASGA0097955	-0.002546	0.0085047	0.0104	0.0924	0.226	2.26799e-06	-0.243677	0.85757	0.284	0.691	1_9112055	9
ASGA0100150	0.001423	0.00577442	0.0085	0.0928	0.491	1.01167e-06	0.166885	0.653988	0.255	0.778	1_9137664	9
ALGA0110679	0.0004939	0.00634734	0.0081	0.093	0.435	1.19948e-07	0.0611672	0.691134	0.089	0.798	1_9139049	9
MARC0067098	0.001791	0.00640685	0.009	0.093	0.487	1.60269e-06	0.199552	0.682395	0.292	0.785	1_9147844	9
ASGA0096629	-0.001563	0.00642249	0.0089	0.0941	0.505	1.22062e-06	-0.175075	0.700486	0.25	0.793	1_9148383	9
ASGA0101578	-0.0009112	0.00699263	0.0091	0.0938	0.793	2.72882e-07	-0.0998533	0.737473	0.135	0.653	1_9156146	9
H3GA0056341	-5.823e-06	0.00714641	0.009	0.0919	0.495	1.69519e-11	-0.000648806	0.66227	0.001	0.809	1_9160523	9
M1GA0025022	0.0002862	0.00605536	0.0087	0.0918	0.495	4.09496e-08	0.0328021	0.657292	0.05	0.787	1_9160739	9
ALGA0111616	3.933e-05	0.00648639	0.0082	0.0923	0.505	7.73213e-10	0.00481058	0.715548	0.007	0.808	1_9161133	9
ASGA0103410	-0.0002746	0.00744742	0.0099	0.0925	0.505	3.76952e-08	-0.0276665	0.623415	0.044	0.8	1_9166650	9
ASGA0106115	-0.0005218	0.00602599	0.0085	0.094	0.443	1.34365e-07	-0.0612059	0.670515	0.091	0.79	1_9179040	9
MARC0092460	-0.0007721	0.00667085	0.0082	0.095	0.619	2.81125e-07	-0.0947381	0.728678	0.13	0.792	1_9191394	9
MARC0020708	0.0007989	0.00610518	0.0084	0.0959	0.49	3.19021e-07	0.0953971	0.722197	0.132	0.802	1_9256560	9
ASGA0104413	-0.0002078	0.00654314	0.0086	0.098	0.692	1.83999e-08	-0.024019	0.686025	0.035	0.726	1_9344181	9
MARC0042528	0.001057	0.00706091	0.009	0.1013	0.236	4.02957e-07	0.117773	0.675719	0.174	0.644	1_9472678	9
INRA0000573	-0.005678	0.00892527	0.0108	0.1068	0.671	1.42394e-05	-0.528192	0.980388	0.539	0.759	1_9677339	9
ASGA0000947	0.002072	0.00761758	0.0096	0.1067	0.537	2.13456e-06	0.216955	0.675495	0.321	0.796	1_9698458	9
ALGA0106880	0.003409	0.00809761	0.0097	0.1071	0.317	5.03597e-06	0.351487	0.806469	0.436	0.739	1_9725290	9
ASGA0103576	-0.005034	0.0114585	0.0115	0.1077	0.879	5.38466e-06	-0.436798	0.910879	0.48	0.595	1_9731765	9
H3GA0000722	-0.006295	0.010276	0.0117	0.1086	0.603	1.89732e-05	-0.53917	0.860559	0.627	0.791	1_9739155	9
ASGA0000959	-0.0167	0.0203481	0.0164	0.1083	0.783	9.4846e-05	-1.01684	1.40234	0.725	0.773	1_9755372	9
H3GA0000737	-0.0009104	0.00720699	0.0084	0.1102	0.358	3.80812e-07	-0.108061	0.709539	0.152	0.788	1_9768589	9
ALGA0000882	-0.003004	0.0078182	0.0088	0.1103	0.119	1.89687e-06	-0.33941	0.847789	0.4	0.534	1_9778686	9
H3GA0000727	0.003002	0.00710272	0.0088	0.1099	0.605	4.30823e-06	0.341179	0.750304	0.455	0.777	1_9810328	9
M1GA0000722	0.001863	0.0071107	0.0096	0.1079	0.687	1.49323e-06	0.195039	0.667163	0.292	0.739	1_9832888	9
ASGA0104045	-0.001834	0.00667792	0.0088	0.1048	0.482	1.68037e-06	-0.209641	0.718928	0.292	0.731	1_9899464	9
ASGA0094847	0.00948	0.0123939	0.0129	0.0979	0.542	4.46136e-05	0.732027	1.02235	0.716	0.804	1_9926429	9
ASGA0083835	-0.001768	0.00717997	0.0094	0.1012	0.716	1.27019e-06	-0.189073	0.709596	0.266	0.731	1_9945193	9
ALGA0005353	0.003884	0.00764737	0.0095	0.1029	0.536	7.50183e-06	0.410962	0.756179	0.543	0.796	1_9956582	9
ASGA0099868	0.002309	0.00720905	0.0092	0.104	0.694	2.26276e-06	0.250288	0.719558	0.348	0.732	1_9963125	9
ASGA0103611	0.001211	0.00640882	0.0085	0.1066	0.497	7.3266e-07	0.141582	0.66766	0.212	0.787	1_9971978	9
MARC0060475	0.000276	0.00734024	0.0091	0.1106	0.367	3.5379e-08	0.030249	0.664823	0.045	0.767	1_9975590	9
ALGA0005347	-0.007634	0.0115546	0.0118	0.1107	0.249	2.18197e-05	-0.648284	1.06914	0.606	0.727	1_9980141	9
ASGA0103192	0.002404	0.00950792	0.0105	0.1137	0.03	3.37999e-07	0.228988	0.946754	0.242	0.221	1_9995939	9
MARC0041880	0.003499	0.00864367	0.0102	0.1149	0.768	4.36809e-06	0.342154	0.963042	0.355	0.667	1_10011610	10
ALGA0000889	0.009018	0.0129187	0.0124	0.12	0.295	3.38546e-05	0.727267	1.19064	0.611	0.788	1_10036902	10
ASGA0000966	0.009042	0.0124353	0.0127	0.1216	0.453	4.05188e-05	0.711983	1.07655	0.661	0.799	1_10078498	10
MARC0087012	-0.008513	0.0134675	0.0129	0.1226	0.545	3.59384e-05	-0.661217	1.02496	0.645	0.808	1_10095697	10
ASGA0000969	0.006624	0.0102081	0.0125	0.1202	0.421	2.13964e-05	0.529948	0.918998	0.577	0.759	1_10112145	10
MARC0101458	0.005272	0.00884759	0.011	0.1185	0.413	1.34761e-05	0.47821	0.842324	0.568	0.771	1_10121845	10
MARC0010870	0.0105	0.0149248	0.0146	0.1169	0.474	5.50134e-05	0.719404	1.05328	0.683	0.823	1_10139216	10
MARC0086704	0.004028	0.00912014	0.0104	0.1139	0.065	1.98106e-06	0.388239	0.908456	0.427	0.371	1_10165232	10
INRA0000606	0.00247	0.0094755	0.0105	0.1125	0.059	6.81587e-07	0.235195	0.885933	0.265	0.349	1_10220875	10
H3GA0000744	-0.002818	0.00714698	0.0094	0.1096	0.297	3.31712e-06	-0.298235	0.768095	0.388	0.706	1_10234770	10
H3GA0000741	0.001126	0.0070597	0.009	0.1069	0.652	5.75513e-07	0.124417	0.666486	0.187	0.735	1_10283158	10
INRA0000615	0.0009588	0.00703877	0.0086	0.1045	0.221	3.16534e-07	0.111165	0.686723	0.162	0.657	1_10302982	10
DRGA0000082	0.003067	0.00746976	0.009	0.1018	0.412	4.55773e-06	0.340726	0.756135	0.451	0.776	1_10326553	10
ALGA0000898	-0.002769	0.0103303	0.0107	0.1009	0.029	4.31584e-07	-0.258745	1.03465	0.25	0.225	1_10330993	10
ALGA0000900	-0.003818	0.00939381	0.0097	0.1001	0.899	2.65259e-06	-0.392645	0.989607	0.397	0.509	1_10362059	10
ASGA0000973	-0.00249	0.00738864	0.0092	0.1	0.591	2.99805e-06	-0.270663	0.740763	0.365	0.765	1_10389994	10
MARC0049090	-0.0002148	0.00620889	0.0083	0.1012	0.66	2.0706e-08	-0.0257993	0.65477	0.039	0.741	1_10410748	10
MARC0004771	-0.007255	0.0108351	0.0116	0.1014	0.33	2.32875e-05	-0.624053	0.983271	0.635	0.773	1_10462399	10
ALGA0000913	0.004661	0.00862148	0.0096	0.1013	0.47	1.08248e-05	0.484265	0.951137	0.509	0.792	1_10483162	10
MARC0017979	-0.0002194	0.00850275	0.0099	0.1004	0.029	2.72918e-09	-0.0220462	0.857048	0.026	0.206	1_10501615	10
MARC0072001	0.001158	0.00681578	0.009	0.0991	0.289	5.50661e-07	0.128639	0.718551	0.179	0.706	1_10531718	10
ALGA0122196	0.004967	0.00886207	0.0105	0.0998	0.388	1.17204e-05	0.475298	0.83721	0.568	0.768	1_10548523	10
ALGA0108231	0.001837	0.00679207	0.0088	0.1035	0.539	1.67717e-06	0.208772	0.761566	0.274	0.785	1_10571959	10
ASGA0000982	-0.003544	0.00717747	0.009	0.101	0.515	6.2746e-06	-0.393782	0.85092	0.463	0.774	1_10600616	10
MARC0019433	0.001446	0.00790021	0.0094	0.1005	0.028	1.15505e-07	0.153376	0.783357	0.196	0.199	1_10631896	10
ALGA0000922	0.001956	0.00656996	0.0087	0.1008	0.43	1.87495e-06	0.224155	0.675057	0.332	0.758	1_10646137	10
ASGA0000986	-0.003872	0.00779593	0.01	0.1091	0.315	6.46587e-06	-0.38626	0.823234	0.469	0.746	1_10666648	10
ASGA0000992	-0.008629	0.0128761	0.0123	0.1095	0.363	3.44194e-05	-0.700094	1.03392	0.677	0.812	1_10707677	10
DRGA0000091	0.0003139	0.00717399	0.0092	0.1129	0.316	4.25611e-08	0.0342094	0.722567	0.047	0.732	1_10723682	10
MARC0083567	0.002733	0.00722702	0.0095	0.1156	0.606	3.56594e-06	0.286925	0.742292	0.387	0.72	1_10740064	10
MARC0056894	0.0002961	0.00832473	0.0101	0.1157	0.027	4.67483e-09	0.0292466	0.882534	0.033	0.19	1_10788113	10
H3GA0000774	0.01583	0.0199464	0.0178	0.1204	0.498	0.000125254	0.891692	1.21705	0.733	0.834	1_10821259	10
ALGA0000962	0.0003654	0.0091767	0.0104	0.1207	0.027	7.11656e-09	0.0351308	0.777937	0.045	0.201	1_10854824	10
CASI0010077	0.008083	0.0127389	0.0127	0.1225	0.695	2.77135e-05	0.638994	1.0402	0.614	0.767	1_10880316	10
H3GA0000785	-0.007251	0.010877	0.0117	0.1225	0.231	1.86689e-05	-0.621032	1.07557	0.577	0.734	1_10936234	10
ALGA0000953	-0.0002867	0.00760933	0.0092	0.1216	0.024	3.89668e-09	-0.0311662	0.825906	0.038	0.17	1_10947883	10
ASGA0001011	0.01081	0.0163462	0.0141	0.1207	0.416	5.67441e-05	0.769077	1.15063	0.668	0.835	1_10968552	10
ALGA0000957	-0.004426	0.0082745	0.0102	0.1138	0.575	9.5748e-06	-0.433924	0.820738	0.529	0.774	1_11000101	11
MARC0089438	-0.009965	0.014948	0.0141	0.1044	0.653	4.49932e-05	-0.705505	1.09033	0.647	0.821	1_11012474	11
MARC0037098	0.002403	0.00705565	0.0088	0.1024	0.674	2.54017e-06	0.272345	0.782127	0.348	0.731	1_11026234	11
ALGA0000960	0.0001239	0.00653886	0.0084	0.1008	0.274	6.10585e-09	0.0147451	0.648063	0.023	0.71	1_11039515	11
ASGA0092619	0.002393	0.00761734	0.0089	0.1018	0.718	2.3178e-06	0.270406	0.794507	0.34	0.743	1_11094935	11
ASGA0085249	-0.006207	0.0091818	0.011	0.0977	0.593	1.85981e-05	-0.565573	0.916203	0.617	0.776	1_11131194	11
MARC0052451	0	0	0	0.0974	0	0	nan	nan	nan	nan	1_11210219	11
ALGA0001032	-0.006184	0.0141266	0.0106	0.0921	0.098	6.75206e-06	-0.583373	1.16205	0.502	0.587	1_11234275	11
ALGA0001027	0.003258	0.00796809	0.0103	0.0924	0.434	5.21321e-06	0.317048	0.705513	0.449	0.778	1_11260235	11
ALGA0001028	-0.004283	0.0081621	0.0103	0.0931	0.567	9.00584e-06	-0.414815	0.811076	0.511	0.781	1_11278086	11
MARC0070235	3.309e-05	0.00794711	0.01	0.0984	0.089	1.76917e-10	0.00329295	0.777731	0.004	0.438	1_11301273	11
ASGA0001083	-0.003634	0.00879062	0.0096	0.0966	0.584	6.41845e-06	-0.379544	0.798532	0.475	0.795	1_11332967	11
M1GA0000757	-0.00228	0.00655002	0.0085	0.1069	0.447	2.56966e-06	-0.266654	0.734206	0.363	0.791	1_11379817	11
MARC0018001	0.002616	0.00711141	0.0092	0.1069	0.498	3.42189e-06	0.285132	0.67312	0.424	0.797	1_11396506	11
CASI0009218	0.0006391	0.00703009	0.0092	0.1057	0.19	1.25636e-07	0.0692804	0.715127	0.097	0.615	1_11439580	11
H3GA0000824	0.01272	0.016501	0.0146	0.1046	0.582	7.87705e-05	0.871541	1.22842	0.709	0.833	1_11462282	11
H3GA0000823	0.001119	0.00766474	0.0091	0.104	0.214	4.22099e-07	0.123339	0.741895	0.166	0.682	1_11477366	11
ALGA0001019	-0.005087	0.0108977	0.0117	0.1036	0.592	1.25036e-05	-0.434821	0.821302	0.529	0.801	1_11491578	11
MARC0052278	0.005189	0.00922596	0.0105	0.1035	0.317	1.16577e-05	0.492997	0.837478	0.589	0.756	1_11552434	11
MARC0015953	-0.001586	0.00777206	0.0089	0.1064	0.913	3.99301e-07	-0.177654	0.822467	0.216	0.48	1_11580084	11
ASGA0001071	0.0007539	0.00708829	0.0091	0.1062	0.852	1.43527e-07	0.0826163	0.676569	0.122	0.579	1_11602546	11
ASGA0001065	0.003234	0.00886019	0.0092	0.1049	0.241	3.82565e-06	0.351511	0.793078	0.443	0.738	1_11618703	11
ALGA0001007	-0.001483	0.00711179	0.0093	0.1069	0.733	8.60241e-07	-0.159498	0.735175	0.217	0.718	1_11634073	11
H3GA0000815	-0.002387	0.00692479	0.0082	0.1053	0.754	2.11214e-06	-0.290256	0.76185	0.381	0.72	1_11662820	11
ASGA0001055	0.006685	0.0107882	0.012	0.1034	0.658	2.01071e-05	0.557099	0.877977	0.635	0.74	1_11684450	11
ASGA0001052	0.001479	0.00609954	0.0085	0.1026	0.56	1.07775e-06	0.174506	0.654224	0.267	0.738	1_11703832	11
ALGA0000990	0.009133	0.0133447	0.0131	0.1039	0.314	3.59415e-05	0.69588	1.08099	0.644	0.783	1_11750626	11
ASGA0001039	0.005447	0.00982892	0.0107	0.105	0.44	1.4622e-05	0.509098	0.94914	0.536	0.785	1_11762754	11
H3GA0000794	-0.003007	0.00768233	0.0103	0.1042	0.178	2.64586e-06	-0.29193	0.732788	0.398	0.622	1_11785233	11
M1GA0000742	0.001158	0.00651719	0.009	0.1046	0.339	6.01356e-07	0.128703	0.697139	0.185	0.705	1_11809016	11
MARC0006874	0.000959	0.00612144	0.0082	0.1025	0.387	4.3647e-07	0.117308	0.675653	0.174	0.749	1_11835585	11
ASGA0001024	0.0001763	0.0101858	0.0108	0.1023	0.01	6.09688e-10	0.0163656	0.901372	0.018	0.089	1_11928397	11
MARC0008026	-0.004055	0.00890476	0.0103	0.0981	0.097	2.87643e-06	-0.393724	0.91306	0.431	0.462	1_11994851	11
ALGA0001037	-0.002456	0.0068864	0.0086	0.0967	0.416	2.92942e-06	-0.28637	0.753144	0.38	0.765	1_12054793	12
ASGA0001086	-0.002582	0.0065821	0.0087	0.0965	0.39	3.17137e-06	-0.297632	0.774601	0.384	0.761	1_12068335	12
MARC0034448	-0.0023	0.00863713	0.0099	0.0964	0.39	2.51772e-06	-0.233544	0.783271	0.298	0.786	1_12088373	12
M1GA0000759	-0.001713	0.0066432	0.0081	0.0961	0.416	1.42496e-06	-0.211443	0.675133	0.313	0.773	1_12122844	12
ASGA0001096	-0.001213	0.00601197	0.0084	0.0949	0.354	6.73746e-07	-0.144445	0.669883	0.216	0.75	1_12170343	12
MARC0016632	-0.001454	0.00717374	0.0091	0.0932	0.745	8.03735e-07	-0.159293	0.730041	0.218	0.701	1_12209896	12
MARC0018479	-0.001241	0.00796241	0.0099	0.1086	0.044	1.29162e-07	-0.125648	0.82822	0.152	0.274	1_12251230	12
MARC0099846	0.0002641	0.00696397	0.0088	0.1117	0.766	2.50051e-08	0.0300914	0.653772	0.046	0.691	1_12269761	12
DRGA0000100	0.000534	0.00620412	0.0079	0.1101	0.481	1.42357e-07	0.067592	0.622539	0.109	0.797	1_12277112	12
MARC0068793	-0.004776	0.00795664	0.0096	0.1117	0.475	1.13753e-05	-0.497452	0.855656	0.581	0.788	1_12303153	12
ASGA0001125	0.0003208	0.00626761	0.0084	0.112	0.329	4.54343e-08	0.0381889	0.601796	0.063	0.727	1_12318169	12
ASGA0001122	-0.0353	0.0440058	0.0255	0.1171	0.466	0.000620144	-1.38302	1.80425	0.767	0.9	1_12337822	12
ALGA0001075	0.005183	0.010467	0.012	0.1168	0.503	1.3432e-05	0.433736	0.852151	0.509	0.79	1_12374758	12
ASGA0001117	-0.0005558	0.00553943	0.0082	0.1223	0.514	1.54319e-07	-0.0681909	0.596601	0.114	0.766	1_12389746	12
INRA0060577	-0.001307	0.00766232	0.0098	0.1238	0.064	2.0551e-07	-0.134005	0.833022	0.161	0.38	1_12533243	12
MARC0037754	0.003829	0.00759159	0.0091	0.1258	0.376	6.87607e-06	0.421904	0.826738	0.51	0.789	1_12546595	12
ALGA0111979	0.01469	0.0195818	0.0151	0.1271	0.245	7.98439e-05	0.972808	1.49598	0.65	0.803	1_12591535	12
MARC0065727	-0.003859	0.00862613	0.0098	0.1122	0.472	7.42292e-06	-0.392803	0.806325	0.487	0.787	1_12629438	12
ASGA0089650	-0.01233	0.0153886	0.0151	0.1107	0.254	5.76383e-05	-0.816329	1.21102	0.674	0.781	1_12648886	12
ALGA0112050	-0.001397	0.00647935	0.009	0.1119	0.542	9.69428e-07	-0.155252	0.688051	0.226	0.718	1_12707679	12
ALGA0001109	0.006126	0.0103432	0.0117	0.1106	0.234	1.34495e-05	0.523623	0.97301	0.538	0.665	1_12851607	12
ALGA0001096	0.003639	0.00828852	0.0097	0.1101	0.408	6.39833e-06	0.374185	0.854874	0.438	0.742	1_12948288	12
DRGA0000110	-0.001919	0.00634325	0.0091	0.1043	0.523	1.83756e-06	-0.211469	0.644644	0.328	0.722	1_12971918	12
ALGA0001112	0.003671	0.0100426	0.0102	0.1031	0.357	6.18839e-06	0.360815	0.869339	0.415	0.764	1_12997223	12
DRGA0000109	-0.001704	0.0069917	0.0093	0.0977	0.625	1.36122e-06	-0.183209	0.703356	0.26	0.724	1_12998814	12
H3GA0000845	-0.001464	0.00551032	0.0082	0.098	0.412	1.03828e-06	-0.177984	0.653515	0.272	0.745	1_13051624	13
ALGA0001119	-0.0007486	0.0064965	0.0087	0.0954	0.691	2.39115e-07	-0.0855547	0.708615	0.121	0.707	1_13108381	13
ASGA0001154	-0.0007927	0.00662529	0.0085	0.0941	0.433	3.08603e-07	-0.0929873	0.643402	0.145	0.778	1_13150889	13
ASGA0001155	0.001301	0.00719539	0.0085	0.0946	0.773	5.94365e-07	0.153034	0.794821	0.193	0.718	1_13163823	13
ALGA0001129	-0.002151	0.00689939	0.009	0.0939	0.554	2.28656e-06	-0.239023	0.679025	0.352	0.734	1_13248833	13
M1GA0000773	-0.003795	0.00807372	0.0094	0.0852	0.379	6.77956e-06	-0.405868	0.937498	0.433	0.76	1_13274747	13
H3GA0000848	-0.001241	0.00645142	0.0089	0.0875	0.855	3.82075e-07	-0.138711	0.713597	0.194	0.531	1_13299667	13
H3GA0000849	-0.0001511	0.00598761	0.0082	0.0866	0.676	1.00046e-08	-0.0183763	0.644503	0.029	0.708	1_13349937	13
INRA0000796	-0.0002763	0.00808998	0.01	0.0893	0.891	1.48269e-08	-0.0276949	0.756905	0.037	0.48	1_13370639	13
INRA0000803	0.0009689	0.00825672	0.0095	0.0908	0.089	1.52494e-07	0.102531	0.822398	0.125	0.453	1_13414473	13
MARC0018427	0	0	0	0.0966	0	0	nan	nan	nan	nan	1_13447198	13
ALGA0001145	-0.004589	0.0101485	0.0108	0.0959	0.176	6.09763e-06	-0.423942	1.01807	0.416	0.628	1_13465641	13
ASGA0001168	0.0003983	0.00639693	0.0077	0.0961	0.448	7.84514e-08	0.0515555	0.64301	0.08	0.804	1_13481668	13
MARC0059733	0.00867	0.0145319	0.0113	0.0967	0.663	3.35791e-05	0.767234	1.24666	0.615	0.799	1_13551055	13
ALGA0001149	-0.004047	0.00942125	0.0103	0.0961	0.212	5.47075e-06	-0.391923	0.935104	0.419	0.697	1_13576095	13
ASGA0001170	-0.01338	0.0193558	0.0153	0.0956	0.71	7.37674e-05	-0.875781	1.25422	0.698	0.799	1_13583706	13
ALGA0001156	-0.001414	0.00711933	0.0086	0.104	0.576	9.76126e-07	-0.16486	0.746499	0.221	0.784	1_13609429	13
ALGA0001154	0.000354	0.00760835	0.0091	0.1031	0.437	6.16822e-08	0.0387995	0.716429	0.054	0.783	1_13630037	13
ALGA0001160	-0.00108	0.00689068	0.0087	0.1048	0.728	4.6247e-07	-0.12453	0.715988	0.174	0.734	1_13637576	13
DRGA0000138	-0.002668	0.00756607	0.0093	0.1024	0.663	3.18205e-06	-0.286079	0.816134	0.351	0.78	1_13639698	13
MARC0082193	0.00133	0.00636412	0.0089	0.1038	0.259	6.7892e-07	0.149479	0.669127	0.223	0.704	1_13662996	13
MARC0032404	-0.0007218	0.00762519	0.0094	0.0988	0.244	1.92205e-07	-0.0765845	0.701208	0.109	0.648	1_13683529	13
MARC0023380	0.00279	0.00849955	0.0097	0.1004	0.851	1.97247e-06	0.289166	0.837748	0.345	0.597	1_13803972	13
ALGA0001167	-0.0007214	0.00778054	0.0099	0.1003	0.206	1.70073e-07	-0.0725068	0.743713	0.097	0.669	1_13830551	13
ASGA0001176	0.003008	0.00746334	0.0089	0.1008	0.757	3.3275e-06	0.337018	0.81102	0.416	0.655	1_13845973	13
ASGA0001178	0.005577	0.0110529	0.0114	0.1006	0.564	1.52958e-05	0.489197	0.936581	0.522	0.805	1_13867294	13
MARC0057601	0.002852	0.00879396	0.0098	0.0924	0.776	2.82569e-06	0.291035	0.934812	0.311	0.669	1_13891308	13
DRGA0000143	-0.00315	0.00982431	0.0103	0.0938	0.095	1.6999e-06	-0.305042	0.969715	0.315	0.476	1_13908145	13
ASGA0001179	-0.00287	0.00745011	0.0089	0.0943	0.262	3.18566e-06	-0.321572	0.778218	0.413	0.72	1_13928656	13
ALGA0001182	0.003971	0.00891904	0.0093	0.0958	0.641	7.26118e-06	0.429299	0.841616	0.51	0.804	1_13968701	13
M1GA0000775	-0.002662	0.00750758	0.0092	0.0974	0.434	3.47983e-06	-0.289297	0.755953	0.383	0.78	1_13988393	13
ALGA0001191	0	0	0	0.0946	0	0	nan	nan	nan	nan	1_14032931	14
DRGA0000148	-0.005106	0.00962774	0.0108	0.0935	0.223	9.02619e-06	-0.473914	0.92971	0.51	0.653	1_14062022	14
ASGA0001198	-0.003142	0.00977109	0.01	0.0916	0.162	2.68689e-06	-0.314997	0.896301	0.351	0.618	1_14077380	14
DRGA0000153	-0.006142	0.00979047	0.0115	0.0916	0.198	1.19813e-05	-0.532907	0.976026	0.546	0.626	1_14117266	14
DRGA0000154	0.004803	0.0102501	0.0108	0.092	0.774	8.0825e-06	0.443691	1.08138	0.41	0.67	1_14135085	14
ASGA0001200	0.0001296	0.00629484	0.0087	0.0927	0.401	8.07034e-09	0.0148987	0.631933	0.024	0.76	1_14156490	14
M1GA0000784	0.001269	0.00699903	0.0087	0.1006	0.34	7.23115e-07	0.145874	0.720196	0.203	0.752	1_14239508	14
M1GA0000785	0.001973	0.00619341	0.008	0.0993	0.634	1.80697e-06	0.245873	0.751069	0.327	0.765	1_14256641	14
DRGA0000162	-0.001413	0.00643485	0.0092	0.0993	0.239	7.265e-07	-0.153182	0.718913	0.213	0.634	1_14280903	14
ALGA0001212	-0.002765	0.00986016	0.0099	0.0979	0.294	3.17157e-06	-0.278621	0.886366	0.314	0.754	1_14337906	14
ALGA0001216	-0.001548	0.00865078	0.0097	0.0991	0.153	6.21371e-07	-0.159141	0.789661	0.202	0.572	1_14359060	14
ASGA0001214	0.00042	0.00663903	0.0087	0.1034	0.867	4.06279e-08	0.0482795	0.831075	0.058	0.517	1_14379959	14
MARC0045047	0.0008276	0.00778996	0.0089	0.1033	0.757	2.52286e-07	0.0929879	0.761372	0.122	0.692	1_14416426	14
ASGA0090411	0.001276	0.0077025	0.0096	0.106	0.757	5.9953e-07	0.132944	0.849367	0.157	0.674	1_14417090	14
ALGA0120068	-0.001045	0.00729367	0.0101	0.1078	0.285	4.45509e-07	-0.102995	0.677961	0.152	0.678	1_14456261	14
MARC0027620	-0.007961	0.0127363	0.0123	0.1081	0.509	3.16774e-05	-0.64855	1.05128	0.617	0.811	1_14590859	14
ALGA0001224	0.008018	0.0121336	0.0137	0.1127	0.66	2.88595e-05	0.585285	0.919285	0.637	0.758	1_14623607	14
ALGA0001225	0.002226	0.00609127	0.0083	0.1129	0.617	2.3436e-06	0.267437	0.67625	0.395	0.76	1_14653311	14
ALGA0001228	-0.004081	0.00949878	0.0108	0.1132	0.061	1.90001e-06	-0.379649	1.04482	0.363	0.392	1_14681938	14
ALGA0001232	-0.0009531	0.00883467	0.0111	0.112	0.022	3.88821e-08	-0.0858613	0.855413	0.1	0.154	1_14715720	14
ASGA0001241	0.004681	0.0085477	0.0104	0.112	0.646	1.00203e-05	0.450079	0.848476	0.53	0.75	1_14729541	14
ASGA0001243	-0.01376	0.0164585	0.0147	0.1087	0.234	6.78931e-05	-0.939563	1.34733	0.697	0.761	1_14747810	14
MARC0039402	-0.000178	0.00650404	0.0087	0.1036	0.235	1.14061e-08	-0.0204068	0.706071	0.029	0.671	1_14785944	14
DIAS0004684	-0.0006056	0.00729107	0.0094	0.104	0.241	1.34275e-07	-0.0644278	0.656978	0.098	0.688	1_14810076	14
ASGA0001260	-0.001436	0.00581702	0.0083	0.1014	0.388	9.79309e-07	-0.173545	0.700073	0.248	0.742	1_14833065	14
ALGA0001244	0.002798	0.00784808	0.0098	0.0999	0.228	2.75443e-06	0.284771	0.81983	0.347	0.682	1_14869534	14
H3GA0000902	0.001825	0.0074357	0.009	0.098	0.437	1.63819e-06	0.202169	0.68836	0.294	0.81	1_14918962	14
H3GA0000905	0.0001523	0.00618136	0.0081	0.0919	0.312	9.94793e-09	0.0187417	0.744551	0.025	0.757	1_14958478	14
ALGA0001269	0.0004318	0.00602411	0.0085	0.0916	0.743	7.11385e-08	0.050954	0.6853	0.074	0.692	1_14970214	14
DRGA0000172	-0.001446	0.00516621	0.0078	0.092	0.501	1.04542e-06	-0.184201	0.699077	0.263	0.761	1_15010885	15
ALGA0001281	-0.001929	0.00718079	0.0095	0.0949	0.237	1.34785e-06	-0.202555	0.746898	0.271	0.669	1_15040268	15
ASGA0001297	-0.001692	0.00613387	0.0083	0.0958	0.495	1.43204e-06	-0.204524	0.746647	0.274	0.782	1_15064589	15
ALGA0001286	-0.0002939	0.00546511	0.0081	0.0964	0.494	4.31808e-08	-0.0361717	0.551244	0.066	0.756	1_15081855	15
ASGA0001310	-0.001549	0.00612022	0.0085	0.0966	0.761	8.72686e-07	-0.182745	0.726488	0.252	0.658	1_15122972	15
H3GA0000916	-0.003965	0.0088899	0.0099	0.0971	0.532	7.82796e-06	-0.39947	0.808866	0.494	0.799	1_15143197	15
ASGA0001318	0.007249	0.0117409	0.0116	0.0981	0.496	2.62701e-05	0.627596	1.044	0.601	0.814	1_15175382	15
ASGA0001319	0.005992	0.00950706	0.0107	0.0973	0.337	1.60528e-05	0.562654	0.968846	0.581	0.762	1_15189308	15
H3GA0000926	-0.00198	0.00803635	0.0095	0.0985	0.306	1.66683e-06	-0.207372	0.915444	0.227	0.736	1_15213029	15
ALGA0001311	-0.0003727	0.00687884	0.0083	0.0982	0.335	6.19161e-08	-0.0451796	0.776063	0.058	0.748	1_15228370	15
ALGA0109235	-0.0009583	0.0063288	0.0093	0.0994	0.714	3.75474e-07	-0.103605	0.660707	0.157	0.687	1_15251512	15
ASGA0092613	-4.767e-05	0.0068019	0.0089	0.099	0.214	7.6485e-10	-0.00534149	0.665865	0.008	0.644	1_15283512	15
ASGA0092349	-0.001042	0.0066853	0.0085	0.0962	0.44	5.35257e-07	-0.122599	0.68174	0.18	0.795	1_15305611	15
ASGA0103003	-0.00339	0.00704951	0.0093	0.094	0.482	5.73816e-06	-0.363515	0.715683	0.508	0.797	1_15358054	15
MARC0033666	-0.002192	0.00610429	0.0081	0.0938	0.483	2.39952e-06	-0.270609	0.770965	0.351	0.797	1_15364581	15
ALGA0104928	-0.001203	0.0082091	0.0099	0.0942	0.34	6.49275e-07	-0.120856	0.676263	0.179	0.734	1_15424518	15
ASGA0097886	-0.002686	0.00903586	0.0099	0.0942	0.365	3.34577e-06	-0.272733	0.833086	0.327	0.763	1_15432433	15
MARC0096466	-0.0006585	0.00641982	0.0086	0.0954	0.23	1.53744e-07	-0.0767956	0.73527	0.104	0.657	1_15456727	15
ALGA0001327	0.001529	0.00629023	0.0078	0.0969	0.435	1.1485e-06	0.194726	0.688078	0.283	0.784	1_15487056	15
ALGA0001328	-0.003588	0.00730122	0.0093	0.0971	0.494	6.43628e-06	-0.386857	0.821178	0.471	0.802	1_15517117	15
ALGA0001317	0.002102	0.006237	0.0087	0.0984	0.481	2.20522e-06	0.241568	0.712749	0.339	0.786	1_15533378	15
ALGA0115796	-0.001096	0.00656504	0.0092	0.1022	0.147	3.01243e-07	-0.119078	0.734271	0.162	0.531	1_15536849	15
DRGA0000174	0.00219	0.00917226	0.01	0.101	0.433	2.35364e-06	0.220054	0.738589	0.298	0.819	1_15545900	15
H3GA0000934	0.003298	0.00943563	0.01	0.1003	0.313	4.67629e-06	0.330602	0.817073	0.405	0.786	1_15568908	15
ASGA0101342	0.003687	0.00794195	0.0094	0.1018	0.242	4.98852e-06	0.393261	0.845911	0.465	0.699	1_15590242	15
H3GA0000940	-0.002363	0.00833323	0.0098	0.1013	0.7	2.34713e-06	-0.240496	0.846866	0.284	0.72	1_15653652	15
MARC0023764	0.01281	0.0213121	0.014	0.1023	0.067	2.04484e-05	0.915154	1.65175	0.554	0.52	1_15700726	15
DRGA0000179	0.001094	0.00631108	0.0084	0.102	0.335	5.33027e-07	0.130635	0.664101	0.197	0.752	1_15728667	15
ASGA0097230	-0.0006093	0.00582271	0.0079	0.1016	0.226	1.2996e-07	-0.0776171	0.659599	0.118	0.657	1_15734903	15
H3GA0000945	0.002938	0.00752262	0.0094	0.1004	0.595	4.15898e-06	0.312533	0.731397	0.427	0.788	1_15746522	15
ALGA0122935	-0.002708	0.0085747	0.0092	0.0985	0.315	3.16753e-06	-0.293603	0.820066	0.358	0.783	1_15747939	15
ALGA0001335	-0.001662	0.00760661	0.0098	0.0893	0.366	1.28182e-06	-0.170032	0.664991	0.256	0.759	1_15761701	15
ALGA0120945	0.002741	0.00686049	0.0087	0.0845	0.495	3.75498e-06	0.314109	0.745999	0.421	0.788	1_15766865	15
M1GA0000808	-0.002892	0.00646165	0.0094	0.0849	0.424	4.08736e-06	-0.309357	0.704358	0.439	0.766	1_15778035	15
H3GA0000953	0.001304	0.00688196	0.0091	0.0865	0.178	4.9862e-07	0.143338	0.753599	0.19	0.622	1_15817171	15
ALGA0001347	0.001149	0.00609247	0.0075	0.086	0.525	6.57905e-07	0.15263	0.612752	0.249	0.795	1_15864139	15
INRA0000913	0	0	0	0.0861	0	0	nan	nan	nan	nan	1_15892568	15
MARC0096524	-0.0002585	0.00685377	0.009	0.0855	0.423	3.26145e-08	-0.0288824	0.734026	0.039	0.741	1_15951989	15
ASGA0001360	0.001321	0.00689459	0.0091	0.0772	0.338	7.8098e-07	0.145923	0.697243	0.209	0.757	1_15961780	15
ASGA0001363	0.0002238	0.00779799	0.0094	0.0777	0.815	1.51254e-08	0.0236776	0.690713	0.034	0.656	1_15975108	15
H3GA0000957	0.001465	0.00683447	0.0084	0.077	0.686	9.25339e-07	0.174414	0.745047	0.234	0.747	1_16020811	16
ASGA0001366	-0.0002982	0.00671805	0.0093	0.0785	0.815	2.68073e-08	-0.032153	0.692574	0.046	0.554	1_16033005	16
H3GA0000960	-0.0003477	0.0065753	0.0089	0.0872	0.173	3.45711e-08	-0.0390668	0.751851	0.052	0.607	1_16054407	16
MARC0112780	0	0	0	0.0875	0	0	nan	nan	nan	nan	1_16060232	16
MARC0028295	-0.001723	0.00886329	0.0099	0.0877	0.54	1.47422e-06	-0.174445	0.678449	0.257	0.813	1_16113596	16
H3GA0000965	-0.0009716	0.00680532	0.0083	0.0882	0.497	4.71937e-07	-0.116703	0.641105	0.182	0.812	1_16181886	16
ASGA0001374	-0.0007615	0.00706601	0.0092	0.0889	0.139	1.38749e-07	-0.0827689	0.694807	0.119	0.547	1_16210405	16
H3GA0000976	0.001526	0.00721402	0.0094	0.0891	0.805	7.3164e-07	0.161451	0.689568	0.234	0.641	1_16299805	16
ASGA0001376	0.001554	0.00722374	0.0091	0.0895	0.821	7.08884e-07	0.171216	0.760417	0.225	0.637	1_16322519	16
DIAS0001671	-0.001564	0.00770144	0.0095	0.0895	0.846	6.38049e-07	-0.16417	0.861125	0.191	0.583	1_16366131	16
ASGA0001384	-0.002991	0.00928071	0.0099	0.0902	0.055	9.33744e-07	-0.30362	0.998927	0.304	0.374	1_16450113	16
ASGA0001391	-0.001072	0.00785313	0.0093	0.0916	0.271	4.53886e-07	-0.114951	0.736995	0.156	0.742	1_16498257	16
ASGA0001394	-0.005115	0.0105792	0.0097	0.0931	0.137	6.17697e-06	-0.527294	1.16051	0.454	0.635	1_16520465	16
ASGA0001396	0.002658	0.00975916	0.0095	0.093	0.888	1.40105e-06	0.279072	0.937757	0.298	0.554	1_16609766	16
ALGA0001386	0	0	0	0.0979	0	0	nan	nan	nan	nan	1_16650531	16
H3GA0000987	0.003928	0.00981254	0.0108	0.0991	0.865	3.61062e-06	0.3629	0.826013	0.439	0.59	1_16676665	16
M1GA0000819	-0.003876	0.00850418	0.0097	0.0997	0.166	4.15581e-06	-0.400666	0.876776	0.457	0.64	1_16698688	16
ALGA0001393	0.004435	0.00852451	0.0106	0.1018	0.205	6.40555e-06	0.419424	0.908891	0.461	0.652	1_16723963	16
DRGA0000182	-0.0006389	0.00766231	0.0093	0.1014	0.081	6.0455e-08	-0.0688894	0.781324	0.088	0.409	1_16775912	16
H3GA0001002	0.01228	0.0170246	0.0142	0.1011	0.339	6.76519e-05	0.863478	1.25419	0.688	0.82	1_16798460	16
ALGA0109024	-0.00573	0.011152	0.0106	0.1092	0.097	5.74168e-06	-0.539253	1.00631	0.536	0.516	1_16843492	16
ASGA0001422	0.002804	0.00807096	0.0103	0.1073	0.853	1.968e-06	0.272937	0.793341	0.344	0.544	1_16858089	16
ALGA0001410	-0.006098	0.0102805	0.0118	0.1074	0.146	9.30003e-06	-0.519003	0.997621	0.52	0.584	1_16890642	16
ASGA0001418	0.001598	0.00724173	0.0091	0.1062	0.864	5.99744e-07	0.175612	0.796688	0.22	0.524	1_16903857	16
ASGA0001419	0.001484	0.00735291	0.0096	0.1056	0.05	2.08429e-07	0.154212	0.798214	0.193	0.284	1_16915193	16
DRGA0000183	-0.000509	0.00698477	0.0092	0.1028	0.868	5.92104e-08	-0.0553296	0.699532	0.079	0.517	1_16960586	16
H3GA0001012	1.641e-05	0.00662333	0.0088	0.1013	0.169	7.56169e-11	0.00186436	0.621772	0.003	0.57	1_17018073	17
H3GA0001013	-0.003242	0.00859088	0.0098	0.1011	0.549	5.20515e-06	-0.329969	0.802504	0.411	0.814	1_17029609	17
ASGA0097745	0.00157	0.00724531	0.0092	0.1008	0.852	6.22481e-07	0.170188	0.772424	0.22	0.507	1_17142254	17
ASGA0101644	-0.001871	0.00679262	0.0086	0.101	0.551	1.73093e-06	-0.218775	0.697518	0.314	0.791	1_17185607	17
MARC0043586	0.004068	0.0102614	0.0114	0.1023	0.912	2.64307e-06	0.356042	0.875343	0.407	0.448	1_17201571	17
ALGA0001428	0.001756	0.00775432	0.0091	0.0939	0.406	1.48715e-06	0.19399	0.701421	0.277	0.806	1_17241497	17
ASGA0001432	0.002368	0.00757112	0.0096	0.0937	0.807	1.74553e-06	0.247335	0.734454	0.337	0.656	1_17258006	17
ALGA0001436	-0.006577	0.0113963	0.0114	0.0933	0.71	1.78301e-05	-0.578188	0.972181	0.595	0.784	1_17290977	17
ASGA0001443	-0.002525	0.00844126	0.0093	0.0947	0.73	2.5111e-06	-0.272953	0.800335	0.341	0.758	1_17318263	17
ALGA0001445	-0.005132	0.00993176	0.0109	0.0955	0.712	1.08035e-05	-0.469758	0.885714	0.53	0.765	1_17351452	17
ALGA0001447	0	0	0	0.0934	0	0	nan	nan	nan	nan	1_17388516	17
ALGA0001449	0.001491	0.00655235	0.0087	0.0938	0.266	8.69417e-07	0.172417	0.781734	0.221	0.714	1_17410567	17
ASGA0001459	0.0007397	0.00760009	0.009	0.093	0.305	2.3207e-07	0.0819606	0.697688	0.117	0.752	1_17450276	17
ASGA0001464	0.001963	0.00840937	0.0107	0.0902	0.892	7.3968e-07	0.183027	0.72857	0.251	0.467	1_17482116	17
ALGA0114505	0.0003015	0.00735967	0.0096	0.0896	0.311	3.89853e-08	0.0314102	0.707265	0.044	0.749	1_17524653	17
ALGA0124174	0.0005766	0.00824044	0.0089	0.0884	0.284	1.35086e-07	0.0644233	0.782516	0.082	0.756	1_17524832	17
ALGA0120614	-0.001455	0.00775163	0.0094	0.0953	0.814	6.40642e-07	-0.154329	0.76435	0.202	0.639	1_17534929	17
ASGA0001471	-0.002389	0.0074637	0.009	0.0949	0.898	1.04856e-06	-0.265485	0.758752	0.35	0.475	1_17581057	17
ALGA0001463	-0.002087	0.00655591	0.0084	0.0957	0.69	1.86346e-06	-0.248424	0.704225	0.353	0.736	1_17604157	17
M1GA0000832	0.001113	0.00899128	0.0088	0.0955	0.268	4.85471e-07	0.126087	0.761121	0.166	0.757	1_17624789	17
ASGA0001482	-0.0001817	0.00702139	0.0095	0.0955	0.111	6.48762e-09	-0.0191224	0.715787	0.027	0.501	1_17650296	17
ALGA0001485	0.0002597	0.00573016	0.0078	0.0949	0.354	3.08747e-08	0.0332997	0.60573	0.055	0.75	1_17682187	17
ASGA0001489	0.0001075	0.00576576	0.0082	0.0939	0.689	4.95074e-09	0.0131507	0.679089	0.019	0.734	1_17702032	17
ALGA0001488	0.0005328	0.00654586	0.0096	0.0942	0.242	1.04087e-07	0.0553562	0.732116	0.076	0.669	1_17751881	17
H3GA0001055	-0.004489	0.00817087	0.0104	0.0941	0.426	9.856e-06	-0.433724	0.885099	0.49	0.789	1_17758420	17
MARC0075996	0.003607	0.00736872	0.0097	0.0943	0.574	6.36314e-06	0.37281	0.779336	0.478	0.783	1_17765760	17
ALGA0001499	-0.0009372	0.00628283	0.0084	0.0949	0.261	3.39056e-07	-0.111241	0.719024	0.155	0.706	1_17784024	17
ASGA0001497	-0.002112	0.00592075	0.0086	0.0968	0.404	2.14707e-06	-0.246989	0.650173	0.38	0.773	1_17806139	17
MARC0043498	-0.003039	0.00769786	0.0093	0.1031	0.142	2.25505e-06	-0.325852	0.843515	0.386	0.573	1_17890582	17
ALGA0107505	0.0002893	0.0069723	0.0086	0.1038	0.557	4.13078e-08	0.0337429	0.619922	0.054	0.802	1_17941271	17
ALGA0109219	0.002362	0.00782691	0.0093	0.0944	0.236	2.01336e-06	0.255326	0.807829	0.316	0.711	1_17952155	17
M1GA0025178	-0.003102	0.00855324	0.0102	0.0857	0.069	1.23505e-06	-0.304116	0.89323	0.34	0.382	1_17994147	17
ALGA0108048	-0.001622	0.00688477	0.0099	0.0863	0.755	9.74303e-07	-0.163844	0.684444	0.239	0.671	1_18079474	18
H3GA0001062	-0.009614	0.0139603	0.0145	0.0868	0.663	4.13022e-05	-0.664184	1.04701	0.634	0.784	1_18169229	18
ASGA0001502	-0.004378	0.00872686	0.0104	0.0867	0.679	8.35069e-06	-0.420939	0.857463	0.491	0.722	1_18190105	18
INRA0001008	0	0	0	0.0874	1	0	nan	nan	nan	nan	1_18213704	18
MARC0086556	0	0	0	0.0878	0	0	nan	nan	nan	nan	1_18238910	18
MARC0035391	0.001677	0.00719953	0.0091	0.0877	0.127	6.22913e-07	0.183764	0.874224	0.21	0.517	1_18266607	18
H3GA0001064	-0.0002658	0.00641485	0.0092	0.0875	0.084	1.08472e-08	-0.0288883	0.772962	0.037	0.407	1_18287551	18
MARC0061367	-0.0006964	0.0077289	0.0094	0.0828	0.084	7.4828e-08	-0.0742819	0.7996	0.093	0.448	1_18312131	18
INRA0001010	-0.002314	0.00769428	0.009	0.0822	0.723	2.14333e-06	-0.25713	0.758065	0.339	0.746	1_18383184	18
ASGA0001507	0.001413	0.00891114	0.0096	0.0894	0.924	2.80782e-07	0.146769	0.917105	0.16	0.438	1_18411851	18
INRA0001017	-0.001891	0.00693708	0.0098	0.099	0.079	5.22464e-07	-0.193981	0.795192	0.244	0.387	1_18479828	18
INRA0001018	-0.00163	0.0083631	0.01	0.0975	0.003	1.73744e-08	-0.163772	0.917612	0.178	0.028	1_18502418	18
ALGA0001514	0.0008646	0.00678899	0.0093	0.0975	0.635	3.46693e-07	0.0927188	0.737696	0.126	0.744	1_18529587	18
ASGA0001508	0.001747	0.00815015	0.0097	0.0983	0.935	3.68746e-07	0.181075	0.81126	0.223	0.364	1_18562094	18
ALGA0001516	0.001338	0.00605801	0.008	0.1025	0.319	7.78715e-07	0.167278	0.717214	0.233	0.732	1_18614836	18
ASGA0001510	0.001904	0.00981167	0.0104	0.1036	0.982	1.28498e-07	0.183057	0.886215	0.207	0.151	1_18674006	18
H3GA0001067	-0.0003368	0.00546543	0.0079	0.1035	0.3	4.76278e-08	-0.0426351	0.737368	0.058	0.718	1_18748260	18
ASGA0001512	0.001974	0.00783059	0.0093	0.1066	0.895	7.33461e-07	0.212287	0.773119	0.275	0.48	1_18781514	18
H3GA0001069	-0.004846	0.00872704	0.0102	0.1062	0.716	9.54695e-06	-0.472734	0.902328	0.524	0.738	1_18803004	18
MARC0090401	-0.01071	0.0147087	0.0139	0.1049	0.731	4.50978e-05	-0.770756	1.16413	0.662	0.764	1_18824078	18
ASGA0094009	0.004393	0.00883581	0.0105	0.1061	0.658	8.68312e-06	0.419393	0.86248	0.486	0.766	1_18848096	18
INRA0001043	-0.004237	0.00732167	0.0097	0.1058	0.144	4.43659e-06	-0.43569	0.923406	0.472	0.523	1_18944781	18
ASGA0001531	0.008779	0.0148799	0.0137	0.1066	0.533	3.83715e-05	0.641993	1.07442	0.598	0.811	1_18966040	18
H3GA0001078	-0.0009592	0.00817289	0.0088	0.1073	0.251	3.45793e-07	-0.109313	0.770172	0.142	0.697	1_18999199	18
ALGA0001556	0.0002809	0.0055541	0.0081	0.1061	0.432	3.87399e-08	0.0344723	0.60026	0.057	0.746	1_19036620	19
MARC0063042	0.001278	0.00730324	0.0091	0.1007	0.239	5.93568e-07	0.13965	0.682812	0.205	0.675	1_19075405	19
ALGA0001548	0.003737	0.00803046	0.01	0.0987	0.168	3.91407e-06	0.374684	0.890996	0.421	0.606	1_19096406	19
MARC0024656	-0.0006454	0.00694885	0.0091	0.0989	0.183	1.24402e-07	-0.0709228	0.782752	0.091	0.612	1_19141122	19
ASGA0001519	-0.003679	0.00790128	0.0099	0.0938	0.517	6.75821e-06	-0.369707	0.800008	0.462	0.791	1_19170840	19
ALGA0001541	-0.0009687	0.00537918	0.0084	0.0948	0.398	4.49516e-07	-0.11498	0.603968	0.19	0.712	1_19195452	19
ALGA0001557	-0.0009392	0.0058496	0.0083	0.0953	0.458	4.37995e-07	-0.113846	0.624807	0.182	0.78	1_19330798	19
ALGA0001559	-0.001336	0.00536109	0.0082	0.0954	0.281	7.21105e-07	-0.163378	0.658597	0.248	0.669	1_19347989	19
DRGA0000201	-9.791e-05	0.00874943	0.0096	0.095	0.004	7.31415e-11	-0.0101727	0.984646	0.01	0.035	1_19405255	19
DRGA0000202	-0.0003897	0.00653105	0.0085	0.0967	0.135	3.5546e-08	-0.0455807	0.705249	0.065	0.496	1_19431800	19
ASGA0001535	-0.003198	0.00976117	0.0098	0.0964	0.317	4.42716e-06	-0.32718	0.883814	0.37	0.8	1_19462164	19
DRGA0000203	-0.001791	0.00639061	0.0086	0.0975	0.825	9.2757e-07	-0.208887	0.733257	0.285	0.607	1_19542020	19
ASGA0001540	0.001027	0.00698959	0.0091	0.0974	0.875	2.31242e-07	0.112262	0.74173	0.151	0.505	1_19568003	19
ALGA0001564	0.001906	0.00966964	0.01	0.0986	0.019	1.32682e-07	0.189693	1.01522	0.187	0.157	1_19633551	19
ASGA0001543	-0.003999	0.00930641	0.0107	0.0997	0.524	7.97846e-06	-0.372024	0.792215	0.47	0.803	1_19655576	19
ASGA0001556	-0.0002515	0.00857016	0.0096	0.1001	0.863	1.49889e-08	-0.0260655	0.901501	0.029	0.588	1_19799154	19
DRGA0000210	-0.005335	0.00873007	0.01	0.101	0.563	1.40056e-05	-0.53619	0.988266	0.543	0.798	1_19838477	19
H3GA0001085	-0.001486	0.0055787	0.0083	0.1011	0.311	9.47313e-07	-0.179627	0.687162	0.261	0.698	1_19864841	19
H3GA0001084	-0.003088	0.00817393	0.0094	0.1082	0.502	4.76679e-06	-0.33023	0.762531	0.433	0.803	1_19887291	19
CASI0003808	-0.000386	0.010286	0.0106	0.1141	0.002	4.882e-10	-0.036586	1.04983	0.035	0.016	1_19909150	19
ALGA0001569	-0.0005966	0.00644295	0.0091	0.1182	0.121	7.54433e-08	-0.0655574	0.721303	0.091	0.526	1_19928872	19
MARC0007613	-0.004947	0.00908918	0.0106	0.1195	0.479	1.22161e-05	-0.466737	0.808023	0.578	0.804	1_19950655	19
ALGA0001565	0.001734	0.00800468	0.009	0.1106	0.282	1.21662e-06	0.193183	0.752095	0.257	0.757	1_19979554	19
ALGA0114236	0.01488	0.0187145	0.0171	0.1124	0.612	0.000105169	0.872848	1.21261	0.72	0.816	1_20071731	20
ALGA0118952	0.01457	0.0175673	0.0165	0.1122	0.612	0.000100829	0.881806	1.22345	0.721	0.811	1_20071886	20
ASGA0104736	-0.01412	0.016954	0.0156	0.1122	0.388	9.46718e-05	-0.903437	1.28112	0.705	0.815	1_20072377	20
SIRI0001107	-0.00276	0.00951076	0.0109	0.1125	0.923	1.07778e-06	-0.25325	0.846509	0.299	0.41	1_20127678	20
MARC0061851	0	0	0	0.1126	0	0	nan	nan	nan	nan	1_20191576	20
MARC0018943	0.001308	0.00912522	0.0104	0.1048	0.95	1.63944e-07	0.125492	1.01273	0.124	0.311	1_20202035	20
ALGA0107609	-0.002242	0.00597741	0.0086	0.0989	0.426	2.45859e-06	-0.259993	0.693056	0.375	0.757	1_20223458	20
ALGA0104320	0.004517	0.00837699	0.0106	0.0928	0.569	1.00062e-05	0.424164	0.871348	0.487	0.781	1_20237004	20
ASGA0094670	-0.005434	0.0104537	0.0095	0.0856	0.431	1.44783e-05	-0.570482	1.0613	0.538	0.832	1_20237858	20
MARC0002374	0.00406	0.008386	0.0106	0.0849	0.612	7.82933e-06	0.382991	0.756828	0.506	0.783	1_20401835	20
MARC0044151	0	0	0	0.0925	0	0	nan	nan	nan	nan	1_20432736	20
ASGA0102681	0.006063	0.0111945	0.0108	0.0927	0.754	1.36424e-05	0.563985	1.11262	0.507	0.754	1_20441130	20
ALGA0109325	0.00378	0.00850183	0.0098	0.0936	0.421	6.96298e-06	0.383726	0.793082	0.484	0.797	1_20454791	20
ASGA0093046	-0.001458	0.00625889	0.0079	0.0927	0.565	1.04547e-06	-0.183423	0.651794	0.281	0.786	1_20461157	20
MARC0097056	-0.003589	0.00824283	0.0102	0.0942	0.812	3.92683e-06	-0.353593	0.763971	0.463	0.652	1_20482714	20
H3GA0054791	0.001947	0.00733071	0.0084	0.0928	0.696	1.60452e-06	0.232471	0.835046	0.278	0.757	1_20556829	20
DRGA0017477	-0.001891	0.008532	0.0103	0.1005	0.907	6.01103e-07	-0.184052	0.819991	0.224	0.439	1_20615793	20
ALGA0109427	-0.005018	0.00868449	0.0096	0.0994	0.349	1.14399e-05	-0.524024	0.950495	0.551	0.799	1_20714767	20
ASGA0105287	0.003568	0.00721633	0.0096	0.0999	0.544	6.31817e-06	0.372685	0.773333	0.482	0.783	1_20720227	20
ASGA0093894	0.005224	0.00995335	0.0111	0.1013	0.58	1.32959e-05	0.470614	0.928565	0.507	0.813	1_20721002	20
ASGA0094157	0.001147	0.00703834	0.0091	0.1061	0.516	6.56889e-07	0.126366	0.633773	0.199	0.808	1_20723669	20
ASGA0091817	4.565e-05	0.00636732	0.0085	0.1071	0.637	9.638e-10	0.0053869	0.662209	0.008	0.749	1_20780650	20
MARC0110969	0.001691	0.00812422	0.0096	0.1058	0.243	1.05283e-06	0.175262	0.749325	0.234	0.688	1_20793250	20
MARC0041365	0.00402	0.00915166	0.0105	0.107	0.147	4.04397e-06	0.383779	1.00708	0.381	0.581	1_20806892	20
ALGA0001597	-0.00197	0.00765157	0.0095	0.1059	0.088	6.24371e-07	-0.208509	0.916899	0.227	0.439	1_20859637	20
ALGA0001593	-0.01587	0.0201466	0.0155	0.1045	0.6	0.00012087	-1.02218	1.46145	0.699	0.866	1_20937207	20
ALGA0001608	-0.003556	0.00797082	0.01	0.1056	0.884	2.60245e-06	-0.355602	0.906933	0.392	0.501	1_20999889	20
ALGA0001611	6.754e-05	0.00752316	0.0088	0.1068	0.754	1.6928e-09	0.00767451	0.629358	0.012	0.711	1_21026564	21
ALGA0001620	-0.004894	0.00888173	0.0107	0.1073	0.331	1.06072e-05	-0.45846	0.881243	0.52	0.776	1_21090617	21
ASGA0001569	-0.0002374	0.00618815	0.0086	0.1071	0.728	2.23092e-08	-0.0276823	0.645399	0.043	0.703	1_21112729	21
DRGA0000220	0.00127	0.00862307	0.0094	0.1073	0.148	4.06583e-07	0.135127	0.937392	0.144	0.601	1_21244650	21
DRGA0000221	0.003029	0.00809845	0.0097	0.101	0.147	2.29842e-06	0.311449	0.838943	0.371	0.583	1_21273053	21
ASGA0001580	0.0001226	0.0104784	0.01	0.1044	0.957	1.23044e-09	0.0123264	0.875116	0.014	0.334	1_21303501	21
ASGA0001581	-0.004835	0.00987785	0.0105	0.1053	0.908	3.90265e-06	-0.459422	1.00028	0.459	0.491	1_21363143	21
DRGA0000223	-0.001746	0.0071358	0.0101	0.1036	0.087	4.84304e-07	-0.17332	0.741486	0.234	0.419	1_21395656	21
H3GA0001101	0.0001795	0.00770298	0.0093	0.1042	0.091	5.34897e-09	0.0193525	0.736223	0.026	0.482	1_21470271	21
ALGA0001633	0.002714	0.0079637	0.0089	0.1047	0.507	3.68102e-06	0.306613	0.812299	0.377	0.795	1_21496813	21
MARC0049586	-0.01156	0.016999	0.0137	0.1041	0.572	6.54318e-05	-0.842232	1.30534	0.645	0.836	1_21523847	21
ALGA0001640	0.000317	0.007918	0.0093	0.104	0.076	1.41206e-08	0.0339953	0.833265	0.041	0.454	1_21550279	21
ALGA0001642	0.002108	0.00795381	0.0091	0.103	0.888	8.81325e-07	0.232954	0.868708	0.268	0.554	1_21590212	21
MARC0004459	0.004077	0.00879447	0.0097	0.102	0.72	6.70402e-06	0.419253	0.926017	0.453	0.768	1_21612345	21
ASGA0001590	-0.0002417	0.00760611	0.0098	0.1026	0.103	1.07907e-08	-0.0246636	0.76451	0.032	0.5	1_21625129	21
ALGA0001649	-0.002197	0.00707292	0.009	0.1025	0.278	1.93876e-06	-0.24412	0.771433	0.316	0.742	1_21640950	21
ALGA0001654	0.001757	0.00831506	0.0096	0.0987	0.861	7.38549e-07	0.183482	0.799571	0.229	0.602	1_21677172	21
ASGA0001604	-0.002612	0.00825238	0.0097	0.0991	0.096	1.18756e-06	-0.269311	0.840805	0.32	0.49	1_21717614	21
ALGA0001663	-0.001298	0.00741319	0.0093	0.0908	0.777	5.83772e-07	-0.139517	0.665184	0.21	0.671	1_21750288	21
ALGA0001666	-0.001755	0.00787644	0.0099	0.0897	0.886	6.21344e-07	-0.177297	0.808435	0.219	0.511	1_21792582	21
ALGA0001667	-0.001474	0.00758349	0.0087	0.0889	0.869	4.96411e-07	-0.168988	0.749602	0.225	0.573	1_21814570	21
M1GA0000857	0.00248	0.00722839	0.0093	0.0917	0.939	7.0169e-07	0.267406	0.889245	0.301	0.329	1_21837817	21
ASGA0001606	-0.002319	0.00826674	0.0095	0.0915	0.073	7.30552e-07	-0.243451	0.910563	0.267	0.407	1_21851691	21
MARC0069021	0	0	0	0.091	0	0	nan	nan	nan	nan	1_21867830	21
ALGA0001672	0.001037	0.00591627	0.0086	0.0916	0.509	5.37499e-07	0.120232	0.668658	0.18	0.737	1_21897120	21
MARC0062698	0.0012	0.00682592	0.009	0.091	0.89	2.82425e-07	0.133294	0.732613	0.182	0.505	1_21913624	21
ALGA0001673	0.007189	0.0129926	0.0122	0.0921	0.278	2.07687e-05	0.591708	1.09872	0.539	0.783	1_21931471	21
ALGA0001678	-0.001349	0.00730666	0.0091	0.0917	0.753	6.7748e-07	-0.147439	0.789295	0.187	0.713	1_21957037	21
ASGA0001612	-0.00104	0.00696539	0.0089	0.0907	0.49	5.40896e-07	-0.116887	0.68393	0.171	0.793	1_21980525	21
ALGA0001686	0.001926	0.00753202	0.0099	0.0987	0.91	6.0654e-07	0.194545	0.83663	0.233	0.442	1_21999344	21
ASGA0001620	0.0001626	0.00649068	0.0092	0.0984	0.217	8.96948e-09	0.0176222	0.722845	0.024	0.672	1_22049086	22
DRGA0000234	-0.0001323	0.00794229	0.0101	0.0996	0.938	2.05152e-09	-0.0130383	0.817223	0.016	0.357	1_22113994	22
DRGA0000235	0.001964	0.00694752	0.0089	0.0985	0.735	1.50194e-06	0.221306	0.761915	0.29	0.726	1_22146808	22
MARC0008547	1.111e-05	0.00632771	0.0084	0.0981	0.376	5.79342e-11	0.00131906	0.689287	0.002	0.748	1_22159747	22
ASGA0001624	-0.000932	0.00601709	0.0087	0.0976	0.475	4.33254e-07	-0.107126	0.639304	0.168	0.75	1_22171273	22
ALGA0001701	0.001597	0.00667208	0.0084	0.0982	0.161	6.89967e-07	0.189505	0.787428	0.241	0.606	1_22202227	22
DRGA0000239	-0.00106	0.008339	0.0102	0.0979	0.925	1.55822e-07	-0.103677	0.805032	0.129	0.39	1_22254152	22
ASGA0099363	-0.005513	0.0107638	0.0111	0.0971	0.151	7.7756e-06	-0.498906	1.09034	0.458	0.632	1_22292509	22
MARC0034292	0.0004979	0.00614939	0.0088	0.0976	0.231	8.80437e-08	0.0565823	0.640029	0.088	0.669	1_22315948	22
ALGA0001707	0.0001154	0.0062673	0.0086	0.0979	0.219	4.55961e-09	0.0133391	0.699156	0.019	0.617	1_22336481	22
ALGA0001708	0.0009973	0.00828462	0.0105	0.0992	0.803	3.15247e-07	0.0947536	0.769127	0.123	0.636	1_22360611	22
ALGA0001709	0.0009722	0.00722234	0.0087	0.1023	0.757	3.47325e-07	0.112064	0.670599	0.167	0.699	1_22409456	22
ASGA0001633	-0.002305	0.0068178	0.0092	0.1016	0.664	2.36953e-06	-0.250522	0.68983	0.363	0.746	1_22443553	22
MARC0018818	-8.812e-05	0.00796359	0.0094	0.1006	0.806	2.42938e-09	-0.00932515	0.817601	0.011	0.66	1_22453226	22
ASGA0001637	-0.002656	0.00661079	0.0086	0.1021	0.356	3.23204e-06	-0.308796	0.740385	0.417	0.744	1_22489388	22
DRGA0000247	0.003459	0.00785002	0.0101	0.1085	0.928	1.59866e-06	0.340786	0.844401	0.404	0.368	1_22563570	22
ALGA0001723	0.006789	0.0114872	0.012	0.11	0.068	5.82837e-06	0.566907	1.07232	0.529	0.426	1_22652735	22
DRGA0000248	-0.00328	0.00838768	0.0096	0.1117	0.789	3.57762e-06	-0.341684	0.831213	0.411	0.678	1_22658363	22
ASGA0001642	0.003951	0.00861169	0.0097	0.1139	0.574	7.63356e-06	0.408402	0.837301	0.488	0.809	1_22728315	22
ALGA0001726	0.004801	0.00929832	0.0104	0.1143	0.264	8.96257e-06	0.463874	0.905686	0.512	0.693	1_22794656	22
MARC0032578	0.01359	0.0219593	0.016	0.1175	0.467	9.19178e-05	0.847915	1.24392	0.682	0.861	1_22803452	22
DRGA0000252	0.007137	0.0135303	0.0125	0.1182	0.264	1.98028e-05	0.569784	0.955859	0.596	0.777	1_22829115	22
ALGA0001735	0.004622	0.00841247	0.0101	0.1209	0.23	7.57307e-06	0.458735	0.937432	0.489	0.703	1_22853943	22
ASGA0001644	-0.004794	0.0102468	0.0115	0.1243	0.929	3.01475e-06	-0.418686	0.964266	0.434	0.433	1_22878358	22
DRGA0000255	0.00353	0.00898812	0.0101	0.1245	0.416	6.05611e-06	0.351236	0.76444	0.459	0.778	1_22921945	22
DRGA0000258	-0.007515	0.0107793	0.0126	0.1239	0.548	2.79753e-05	-0.595253	0.959425	0.62	0.785	1_22974918	22
ALGA0001738	-0.004824	0.00931302	0.0111	0.1195	0.705	9.68841e-06	-0.435602	0.865463	0.503	0.753	1_22995675	22
MARC0005741	-0.01392	0.018847	0.0147	0.1195	0.853	4.86369e-05	-0.94695	1.40031	0.676	0.701	1_23010961	23
ALGA0001739	-0.01148	0.0153661	0.0132	0.119	0.822	3.85356e-05	-0.871196	1.31181	0.664	0.726	1_23025145	23
DRGA0000265	-0.002026	0.00748353	0.0098	0.1203	0.214	1.38166e-06	-0.206736	0.797291	0.259	0.667	1_23100880	23
ALGA0001746	-0.001363	0.0068955	0.0097	0.1195	0.215	6.27049e-07	-0.140877	0.71888	0.196	0.653	1_23143307	23
DRGA0000266	-0.005999	0.0103091	0.0111	0.1196	0.739	1.38902e-05	-0.54049	0.962615	0.561	0.743	1_23215983	23
DRGA0000268	0.008341	0.0134577	0.0127	0.1272	0.282	2.81563e-05	0.655475	1.10751	0.592	0.778	1_23238111	23
MARC0061305	0.001701	0.0079769	0.0094	0.1216	0.783	9.84949e-07	0.18098	0.745959	0.243	0.69	1_23317212	23
ALGA0001752	-0.007832	0.0119845	0.0125	0.122	0.721	2.46641e-05	-0.627792	0.952814	0.659	0.761	1_23347073	23
CASI0003815	-0.0001333	0.00796743	0.0095	0.1246	0.999	3.8858e-11	-0.0140349	0.854991	0.016	0.01	1_23380660	23
DRGA0000274	-0.008478	0.0140902	0.0129	0.1295	0.724	2.8741e-05	-0.657198	1.08535	0.606	0.779	1_23437866	23
ASGA0001651	0.02161	0.0269554	0.0193	0.1271	0.319	0.000202958	1.11811	1.5361	0.728	0.831	1_23466038	23
INRA0001161	0.001567	0.00703313	0.0087	0.1235	0.236	8.85215e-07	0.181102	0.722577	0.251	0.663	1_23509910	23
DRGA0000276	-0.009213	0.0150747	0.0133	0.1229	0.665	3.78003e-05	-0.691436	1.17515	0.588	0.805	1_23533777	23
DRGA0000277	0.008684	0.0120019	0.0127	0.1219	0.333	3.34929e-05	0.685096	1.09448	0.626	0.775	1_23571325	23
ALGA0001757	-0.01291	0.0187573	0.0147	0.122	0.761	6.05586e-05	-0.88135	1.27272	0.692	0.776	1_23632721	23
DRGA0000280	0.001524	0.00870753	0.0087	0.1105	0.809	7.18881e-07	0.176158	0.857691	0.205	0.689	1_23663870	23
H3GA0001138	-0.0003759	0.00623759	0.009	0.1017	0.61	6.72479e-08	-0.0418874	0.64516	0.065	0.748	1_23690032	23
ALGA0001758	0.00141	0.00737953	0.0087	0.1044	0.165	5.47228e-07	0.162115	0.753493	0.215	0.618	1_23708840	23
INRA0001167	-0.006057	0.00988405	0.0114	0.1029	0.653	1.66239e-05	-0.53014	0.900566	0.589	0.765	1_23720524	23
M1GA0000866	0.003186	0.00796398	0.0095	0.1027	0.093	1.71199e-06	0.335328	0.928276	0.361	0.479	1_23753955	23
ASGA0001654	0	0	0	0.0988	0	0	nan	nan	nan	nan	1_23780513	23
ALGA0001762	0.00287	0.0108132	0.0098	0.0997	0.374	3.85415e-06	0.294311	0.891246	0.33	0.833	1_23841955	23
DRGA0000287	-0.006315	0.0115891	0.0118	0.1002	0.724	1.59416e-05	-0.535146	0.997782	0.536	0.76	1_23868598	23
ALGA0001764	-0.007795	0.0118282	0.012	0.1015	0.668	2.6934e-05	-0.650975	1.07205	0.607	0.788	1_23888629	23
DRGA0000284	0.007305	0.011055	0.0128	0.0997	0.331	2.36494e-05	0.572961	0.928843	0.617	0.765	1_23914711	23
ALGA0001766	-0.002	0.00823166	0.0103	0.0989	0.646	1.82852e-06	-0.193235	0.76317	0.253	0.767	1_23976580	23
DRGA0000289	0.002911	0.00792882	0.0098	0.1076	0.905	1.45339e-06	0.298539	0.860532	0.347	0.468	1_23995088	23
MARC0028659	-0.002803	0.00802403	0.0094	0.1067	0.311	3.366e-06	-0.299781	0.811297	0.37	0.741	1_24020779	24
ASGA0001656	0.002394	0.00925523	0.0105	0.1041	0.024	2.63256e-07	0.227444	0.951149	0.239	0.178	1_24083962	24
H3GA0001142	-0.0002044	0.00681266	0.0092	0.1017	0.138	9.91764e-09	-0.0222172	0.710204	0.031	0.536	1_24114687	24
ASGA0001657	-0.0009812	0.00647392	0.0085	0.0994	0.621	4.52946e-07	-0.115772	0.668463	0.173	0.76	1_24192361	24
INRA0001175	-0.002365	0.00862802	0.0095	0.1001	0.861	1.33607e-06	-0.247595	0.90378	0.274	0.589	1_24260803	24
DRGA0000293	-8.124e-05	0.0072844	0.0088	0.0996	0.379	3.10597e-09	-0.00923174	0.74956	0.012	0.774	1_24283182	24
DRGA0000294	-9.891e-05	0.00655675	0.009	0.0996	0.621	4.60544e-09	-0.011021	0.730967	0.015	0.751	1_24318223	24
DRGA0000296	-0.002665	0.00829333	0.0092	0.0994	0.588	3.4421e-06	-0.288938	0.796076	0.363	0.789	1_24357399	24
DRGA0000298	-0.002549	0.00767202	0.01	0.1014	0.65	2.95439e-06	-0.254255	0.793602	0.32	0.737	1_24374340	24
ALGA0001781	-0.004433	0.00987311	0.0107	0.1024	0.693	8.36143e-06	-0.413325	0.849361	0.487	0.742	1_24412234	24
MARC0054731	-0.0001044	0.00639724	0.009	0.1033	0.283	4.42171e-09	-0.0115948	0.697448	0.017	0.685	1_24435518	24
ALGA0001790	-0.00296	0.00698357	0.009	0.1038	0.666	3.90006e-06	-0.327102	0.750035	0.436	0.744	1_24460535	24
CASI0009793	-0.002332	0.00781736	0.0102	0.1036	0.544	2.69881e-06	-0.228649	0.741327	0.308	0.767	1_24473717	24
H3GA0001144	0.006684	0.00943491	0.0115	0.104	0.329	1.97189e-05	0.58249	0.979193	0.595	0.76	1_24499758	24
MARC0025847	0.003879	0.00982953	0.01	0.1026	0.219	5.15305e-06	0.386923	0.861989	0.449	0.714	1_24686968	24
ALGA0001794	0.006132	0.0114439	0.0108	0.1099	0.066	4.61217e-06	0.566438	1.09634	0.517	0.415	1_24741077	24
ASGA0001664	-0.001077	0.00760738	0.0092	0.1106	0.695	4.91971e-07	-0.117064	0.736644	0.159	0.739	1_24807515	24
DRGA0000307	-0.001702	0.0073694	0.0088	0.1122	0.113	5.81084e-07	-0.19291	0.731478	0.264	0.521	1_24830003	24
CASI0010857	0.001152	0.00908388	0.0097	0.1121	0.033	8.56083e-08	0.118453	0.919791	0.129	0.245	1_24929544	24
INRA0001185	0.002189	0.00654002	0.0083	0.1096	0.184	1.44091e-06	0.262144	0.699383	0.375	0.625	1_25087661	25
ALGA0001802	-0.02334	0.032612	0.0183	0.1084	0.887	0.000109181	-1.27371	1.91721	0.664	0.678	1_25161879	25
MARC0000806	0.002184	0.00896882	0.0099	0.1118	0.939	5.43977e-07	0.219474	0.994999	0.221	0.365	1_25203439	25
INRA0001186	-0.004326	0.00905681	0.0107	0.1122	0.711	7.69294e-06	-0.402452	0.86527	0.465	0.732	1_25229520	25
ASGA0097469	0.002679	0.00907064	0.0101	0.1148	0.052	7.07233e-07	0.263947	0.879175	0.3	0.325	1_25275233	25
DIAS0004367	0.002158	0.00615735	0.0089	0.1137	0.292	1.92532e-06	0.242432	0.69021	0.351	0.698	1_25284574	25
MARC0113201	0.0002831	0.00788015	0.0091	0.1136	0.769	2.84574e-08	0.0311078	0.744155	0.042	0.688	1_25362081	25
ASGA0105496	-0.01229	0.0221154	0.0148	0.1046	0.897	2.79188e-05	-0.832103	1.33547	0.623	0.631	1_25414977	25
H3GA0001152	-0.001438	0.00743748	0.0096	0.1029	0.698	8.71514e-07	-0.150164	0.729513	0.206	0.724	1_25435894	25
H3GA0001153	0.006078	0.0106421	0.012	0.1012	0.433	1.8142e-05	0.508619	0.908639	0.56	0.795	1_25449028	25
H3GA0001156	-0.0006149	0.00665944	0.0087	0.1004	0.417	1.83833e-07	-0.07068	0.642972	0.11	0.746	1_25474797	25
MARC0064190	0.001712	0.00659807	0.0086	0.1012	0.437	1.44252e-06	0.200242	0.658695	0.304	0.771	1_25480655	25
ALGA0001818	0.0005374	0.00629066	0.0084	0.1022	0.409	1.39638e-07	0.0637864	0.706173	0.09	0.783	1_25578664	25
DIAS0000754	0.001344	0.00615321	0.0082	0.1037	0.329	7.96704e-07	0.164851	0.706379	0.233	0.736	1_25592979	25
INRA0001220	0.001252	0.00639942	0.0086	0.1048	0.305	6.64573e-07	0.14513	0.645564	0.225	0.72	1_25618647	25
DRGA0000319	0.000796	0.00726048	0.009	0.1023	0.299	2.65704e-07	0.0881951	0.642429	0.137	0.732	1_25637962	25
ALGA0001829	2.747e-06	0.0074003	0.0096	0.1049	0.883	1.55368e-12	0.00028615	0.752528	0	0.516	1_25660977	25
ALGA0001838	0.002203	0.0112503	0.0103	0.1055	0.045	4.20679e-07	0.213877	0.945609	0.226	0.355	1_25702599	25
ALGA0001844	-0.01606	0.0203432	0.0164	0.1119	0.889	5.10183e-05	-0.976572	1.46772	0.665	0.603	1_25724722	25
ASGA0001701	-0.005063	0.00890114	0.0112	0.1128	0.47	1.27714e-05	-0.454067	0.8101	0.561	0.796	1_25744071	25
ALGA0001840	0.002291	0.00665605	0.0088	0.115	0.628	2.45195e-06	0.261062	0.760909	0.343	0.701	1_25770594	25
ASGA0001705	-0.006595	0.0106441	0.0112	0.1211	0.196	1.36843e-05	-0.591522	1.05985	0.558	0.685	1_25839425	25
ALGA0001854	-0.001401	0.00710776	0.0091	0.1236	0.275	7.83515e-07	-0.153132	0.715454	0.214	0.717	1_25893634	25
MARC0078136	-0.01501	0.0202791	0.0154	0.124	0.857	5.51762e-05	-0.974594	1.44262	0.676	0.655	1_25914724	25
ASGA0001719	5.684e-05	0.00752059	0.0094	0.119	0.708	1.33466e-09	0.00601474	0.653549	0.009	0.733	1_25948260	25
ASGA0001721	0.005693	0.0105494	0.0112	0.1169	0.228	1.14122e-05	0.507138	0.944979	0.537	0.722	1_25977102	25
ASGA0001729	0.01272	0.0155614	0.0153	0.1186	0.428	7.92062e-05	0.832704	1.13918	0.731	0.839	1_26008937	26
H3GA0001174	-0.006605	0.0101023	0.0121	0.1184	0.245	1.61172e-05	-0.545844	1.02528	0.532	0.698	1_26068717	26
ASGA0001735	-0.003213	0.00879023	0.0105	0.118	0.293	4.27854e-06	-0.306719	0.828796	0.37	0.735	1_26117154	26
H3GA0001175	0.006441	0.00906253	0.0108	0.1173	0.755	1.53289e-05	0.593659	0.950016	0.625	0.698	1_26132238	26
DRGA0000338	0.001387	0.00858067	0.009	0.12	0.939	2.21662e-07	0.153261	0.954523	0.161	0.379	1_26145242	26
SIRI0001204	0.005465	0.0098937	0.0106	0.1187	0.764	1.07796e-05	0.517995	0.995252	0.52	0.712	1_26158038	26
SIRI0001202	-0.005802	0.0099757	0.0109	0.1136	0.212	1.1235e-05	-0.531057	0.94754	0.56	0.674	1_26158281	26
ASGA0001738	0.001047	0.00734947	0.0088	0.1104	0.084	1.68281e-07	0.119026	0.750184	0.159	0.442	1_26174326	26
ASGA0001744	-0.01129	0.0166813	0.0145	0.1134	0.14	3.06794e-05	-0.780196	1.2229	0.638	0.631	1_26185686	26
ASGA0001746	0.008019	0.0127395	0.0125	0.1124	0.703	2.68544e-05	0.641516	1.10002	0.583	0.793	1_26284688	26
DIAS0002980	0.00486	0.008679	0.0099	0.1129	0.584	1.14776e-05	0.489645	0.922196	0.531	0.809	1_26316436	26
H3GA0001179	-0.001092	0.00703872	0.0095	0.1138	0.096	2.0638e-07	-0.114984	0.747367	0.154	0.45	1_26343884	26
ASGA0001755	0.002806	0.00725219	0.0088	0.1125	0.553	3.89434e-06	0.318	0.731669	0.435	0.81	1_26364113	26
ALGA0001896	-0.01137	0.0149084	0.0139	0.112	0.139	3.093e-05	-0.817932	1.28367	0.637	0.621	1_26395321	26
DRGA0000343	-0.002679	0.00758498	0.0094	0.1066	0.248	2.67789e-06	-0.28426	0.78781	0.361	0.705	1_26423644	26
DRGA0000346	0.001166	0.00790895	0.01	0.1042	0.074	1.85989e-07	0.116895	0.786693	0.149	0.38	1_26455729	26
ASGA0001753	0.00504	0.00939529	0.0111	0.1051	0.826	7.3014e-06	0.454087	0.889621	0.51	0.634	1_26476427	26
ALGA0108847	0.001891	0.00768747	0.0095	0.1068	0.128	7.98433e-07	0.19851	0.779632	0.255	0.515	1_26482097	26
DRGA0000345	0.001471	0.00867305	0.0087	0.1074	0.076	3.0412e-07	0.168615	0.86288	0.195	0.439	1_26486034	26
H3GA0001189	-0.003184	0.0080322	0.0091	0.1067	0.28	4.08236e-06	-0.351773	0.883354	0.398	0.742	1_26505944	26
ASGA0099725	-0.00448	0.00890543	0.01	0.1125	0.275	8.00235e-06	-0.446918	0.928126	0.482	0.741	1_26509868	26
ASGA0105829	-0.005478	0.0101241	0.011	0.1165	0.134	6.97021e-06	-0.500261	0.900058	0.556	0.583	1_26524159	26
ASGA0001772	0.008144	0.012818	0.0112	0.1145	0.796	2.15001e-05	0.725508	1.30732	0.555	0.734	1_26540376	26
ASGA0001771	0.0006272	0.00875578	0.0094	0.1148	0.073	5.30796e-08	0.0669023	0.784616	0.085	0.414	1_26559141	26
ALGA0001908	0.008284	0.0125696	0.0133	0.1163	0.569	3.36483e-05	0.621674	0.942938	0.659	0.823	1_26593023	26
ALGA0104848	-0.01272	0.0166822	0.0157	0.1166	0.437	7.95452e-05	-0.811219	1.24249	0.653	0.843	1_26594398	26
ALGA0001915	0.01055	0.0142307	0.0143	0.1177	0.577	5.4366e-05	0.737989	1.12462	0.656	0.827	1_26625743	26
ASGA0001774	-0.002942	0.00777076	0.009	0.1167	0.458	4.2977e-06	-0.327798	0.692787	0.473	0.807	1_26631978	26
ASGA0001781	0.002563	0.00885689	0.0098	0.1151	0.853	1.64822e-06	0.260156	0.917431	0.284	0.602	1_26664760	26
INRA0001270	0.002097	0.00830578	0.01	0.1149	0.908	7.3369e-07	0.209656	0.818171	0.256	0.458	1_26681941	26
ALGA0001920	0.003089	0.00778743	0.0095	0.1111	0.744	3.63217e-06	0.326868	0.705028	0.464	0.718	1_26727656	26
ALGA0108388	-0.007139	0.0116045	0.0112	0.1057	0.216	1.72669e-05	-0.640281	1.08407	0.591	0.728	1_26823213	26
ALGA0104088	-0.0001974	0.00793516	0.0096	0.1015	0.063	4.63278e-09	-0.0206187	0.815006	0.025	0.378	1_26853766	26
ASGA0089494	-0.0008119	0.00783911	0.0095	0.1016	0.908	1.10031e-07	-0.0852405	0.744346	0.115	0.442	1_26860194	26
ALGA0001936	-0.003815	0.00678535	0.0091	0.1023	0.557	7.18333e-06	-0.418096	0.792016	0.528	0.79	1_26904581	26
ALGA0001940	0.001359	0.00709439	0.009	0.101	0.661	8.2811e-07	0.15102	0.803029	0.188	0.747	1_26926564	26
ALGA0001942	0.0004271	0.00778019	0.0097	0.1005	0.072	2.45124e-08	0.0441466	0.763055	0.058	0.398	1_26948264	26
ASGA0001802	0.0003968	0.00796322	0.0097	0.1001	0.823	4.58023e-08	0.0406941	0.788144	0.052	0.619	1_26960262	26
ALGA0001951	-0.0002839	0.00719952	0.009	0.0987	0.685	3.48192e-08	-0.0316373	0.729766	0.043	0.688	1_26987037	26
ALGA0001958	0.004692	0.00978801	0.0109	0.1008	0.182	6.55126e-06	0.430485	0.851924	0.505	0.631	1_27032086	27
ALGA0001967	-0.001553	0.00614015	0.0083	0.1018	0.572	1.18094e-06	-0.187092	0.712139	0.263	0.744	1_27098017	27
INRA0001285	0.001159	0.00743783	0.0091	0.1011	0.888	2.68132e-07	0.127405	0.788742	0.162	0.533	1_27186456	27
ASGA0001818	0.005423	0.00964978	0.0105	0.1006	0.657	1.32562e-05	0.517738	0.98467	0.526	0.772	1_27209733	27
M1GA0000883	0.0008089	0.00672259	0.0086	0.0997	0.538	3.25307e-07	0.0935164	0.680663	0.137	0.763	1_27248937	27
ASGA0001819	-0.006901	0.0111955	0.012	0.1002	0.731	1.87091e-05	-0.575044	0.952368	0.604	0.697	1_27251841	27
MARC0031515	0.0005792	0.00847594	0.0101	0.0994	0.963	2.40658e-08	0.0573486	0.870127	0.066	0.246	1_27262534	27
MARC0109514	-0.001396	0.00655648	0.0085	0.1075	0.511	9.73422e-07	-0.163715	0.748632	0.219	0.733	1_27264049	27
MARC0022961	0.001668	0.00749367	0.0088	0.107	0.489	1.39083e-06	0.189576	0.828132	0.229	0.752	1_27286229	27
H3GA0001219	0.001829	0.00688287	0.0087	0.1048	0.383	1.58186e-06	0.211461	0.732706	0.289	0.736	1_27322810	27
MARC0112693	-0.002189	0.00703181	0.0094	0.1058	0.326	2.10765e-06	-0.231662	0.694317	0.334	0.717	1_27336844	27
H3GA0001223	0.003215	0.00784674	0.0097	0.1034	0.638	4.77403e-06	0.333116	0.739931	0.45	0.757	1_27346475	27
ASGA0001838	0.01663	0.0188836	0.017	0.1018	0.741	0.000106072	0.978437	1.34759	0.726	0.758	1_27358567	27
H3GA0001217	0.002443	0.00708901	0.0087	0.1036	0.613	2.83202e-06	0.280048	0.737107	0.38	0.754	1_27386456	27
ALGA0001984	-0.0008415	0.00573227	0.0079	0.1066	0.626	3.31429e-07	-0.10618	0.651655	0.163	0.722	1_27416568	27
DRGA0000364	-0.002217	0.00868423	0.0099	0.1089	0.547	2.43603e-06	-0.224532	0.799934	0.281	0.768	1_27449330	27
ALGA0124106	0.0002474	0.00778459	0.0095	0.1095	0.464	3.04352e-08	0.0261072	0.778747	0.034	0.786	1_27508495	27
ASGA0096616	1.911e-06	0.00671191	0.0085	0.1089	0.402	1.7554e-12	0.000224181	0.762163	0	0.751	1_27528957	27
ASGA0082396	-0.003378	0.00828283	0.0101	0.1014	0.139	2.73625e-06	-0.334478	0.798796	0.419	0.551	1_27529917	27
ALGA0106992	-0.009389	0.0146424	0.0124	0.1016	0.162	2.39926e-05	-0.75873	1.33786	0.567	0.684	1_27550338	27
ASGA0094502	0.006239	0.0112863	0.0116	0.1065	0.559	1.91885e-05	0.54014	0.890044	0.607	0.799	1_27566338	27
ASGA0001842	-0.003225	0.00832313	0.0099	0.1108	0.572	5.09257e-06	-0.326603	0.733458	0.445	0.782	1_27620041	27
ALGA0116591	-0.0001781	0.00686524	0.0093	0.1147	0.424	1.54914e-08	-0.0191496	0.698668	0.027	0.765	1_27626276	27
MARC0053321	-0.00101	0.00616921	0.0086	0.118	0.313	4.38663e-07	-0.117732	0.647474	0.182	0.706	1_27673421	27
MARC0105202	0.001534	0.00720213	0.0091	0.1167	0.35	1.0702e-06	0.169513	0.711256	0.238	0.735	1_27703117	27
ALGA0002000	-0.009346	0.0128487	0.0133	0.1138	0.191	2.70442e-05	-0.702709	1.09938	0.639	0.689	1_27732814	27
H3GA0001228	0.01126	0.0142911	0.0146	0.1132	0.287	5.18257e-05	0.772362	1.14127	0.677	0.75	1_27750374	27
MARC0034351	0.01072	0.0184718	0.014	0.1124	0.792	3.79456e-05	0.767348	1.15104	0.667	0.747	1_27753914	27
ASGA0085617	-0.008831	0.0135911	0.0122	0.112	0.208	2.57328e-05	-0.725338	1.14423	0.634	0.714	1_27755173	27
ALGA0002013	-0.0017	0.00628496	0.0088	0.1129	0.551	1.42932e-06	-0.192587	0.705478	0.273	0.735	1_27828142	27
ALGA0002025	0.001541	0.00806386	0.0093	0.1136	0.911	3.85879e-07	0.165286	0.799614	0.207	0.477	1_27848254	27
M1GA0000885	0.003798	0.00892819	0.0107	0.1092	0.87	3.26527e-06	0.355813	0.888955	0.4	0.548	1_27871723	27
MARC0096577	-0.0007477	0.00817326	0.0092	0.1047	0.964	3.89091e-08	-0.0812689	0.92156	0.088	0.25	1_27904779	27
H3GA0001233	-0.002246	0.00655283	0.0088	0.1029	0.447	2.49483e-06	-0.256005	0.722998	0.354	0.757	1_27926711	27
MARC0068736	0.001975	0.00768833	0.0095	0.1019	0.889	7.70005e-07	0.208978	0.872161	0.24	0.506	1_27947168	27
ASGA0001858	0.001432	0.00829254	0.0099	0.1054	0.916	3.14428e-07	0.145356	0.812731	0.179	0.458	1_27971998	27
ALGA0002036	0.001007	0.0081957	0.0089	0.1094	0.435	4.98936e-07	0.113827	0.779338	0.146	0.802	1_28010216	28
ASGA0001863	-0.001523	0.00848182	0.0095	0.109	0.944	2.46508e-07	-0.160688	0.904744	0.178	0.342	1_28024964	28
MARC0061107	-0.005755	0.00924892	0.0117	0.1149	0.214	1.11375e-05	-0.48978	0.882253	0.555	0.643	1_28045748	28
ALGA0002043	-0.006569	0.0098699	0.0109	0.117	0.563	2.12365e-05	-0.604077	0.969968	0.623	0.792	1_28072021	28
H3GA0001239	0.00882	0.0122901	0.0127	0.1187	0.627	3.63701e-05	0.69174	1.09294	0.633	0.778	1_28114417	28
ALGA0002055	-0.009482	0.0145462	0.0136	0.1191	0.332	3.98499e-05	-0.695931	1.12133	0.621	0.784	1_28143369	28
ASGA0001869	0.002503	0.00816359	0.0098	0.1215	0.887	1.25454e-06	0.254763	0.862982	0.295	0.505	1_28171414	28
ALGA0002050	0.01404	0.0176737	0.0157	0.1283	0.556	9.73571e-05	0.892952	1.24885	0.715	0.838	1_28182468	28
INRA0001363	0.004476	0.0111975	0.011	0.1259	0.061	2.30507e-06	0.40603	1.09156	0.372	0.39	1_28211713	28
ASGA0001873	0.005559	0.0116154	0.0115	0.1235	0.128	6.88019e-06	0.483355	0.999472	0.484	0.614	1_28270186	28
H3GA0001242	-0.005838	0.0102069	0.0106	0.1215	0.437	1.67647e-05	-0.549425	0.972397	0.565	0.784	1_28284523	28
MARC0016585	0.006809	0.0109087	0.0116	0.1177	0.696	1.9607e-05	0.584495	0.984065	0.594	0.765	1_28299164	28
ALGA0002069	0.01576	0.0211564	0.017	0.1172	0.687	0.000106838	0.926776	1.31745	0.703	0.814	1_28321680	28
ALGA0002071	-0.001417	0.00725274	0.009	0.1137	0.08	2.95174e-07	-0.157898	0.726579	0.217	0.427	1_28344152	28
ASGA0001879	-0.0001135	0.00540905	0.0078	0.1159	0.537	6.40893e-09	-0.0145075	0.62274	0.023	0.75	1_28423963	28
DRGA0000387	-0.005416	0.0100463	0.0111	0.1162	0.869	6.65914e-06	-0.490179	0.962747	0.509	0.538	1_28468813	28
INRA0001396	0.0009634	0.00947641	0.0096	0.1155	0.001	2.12985e-09	0.100612	0.978003	0.103	0.011	1_28493573	28
ALGA0002083	0.002619	0.00732154	0.0091	0.1188	0.539	3.40918e-06	0.287813	0.684703	0.42	0.803	1_28508020	28
MARC0036088	-0.006719	0.0110286	0.0122	0.1143	0.871	1.01512e-05	-0.549599	1.05056	0.523	0.535	1_28528229	28
DRGA0000392	-0.01322	0.0190802	0.0136	0.1144	0.859	4.24156e-05	-0.972107	1.55642	0.625	0.691	1_28539850	28
DRGA0000394	0.007131	0.0110178	0.0118	0.1166	0.299	2.13046e-05	0.603053	1.03279	0.584	0.787	1_28568253	28
ALGA0002094	-0.002101	0.00958252	0.0095	0.1154	0.873	9.78358e-07	-0.221169	0.813787	0.272	0.592	1_28614842	28
ALGA0002097	0.0157	0.0222529	0.015	0.1169	0.066	3.02895e-05	1.0485	1.74825	0.6	0.497	1_28646759	28
H3GA0001255	0.00638	0.0107306	0.0122	0.1203	0.301	1.71265e-05	0.524058	0.966036	0.542	0.78	1_28683128	28
ALGA0002105	0.0003643	0.0069016	0.0093	0.118	0.6	6.36848e-08	0.0393815	0.6897	0.057	0.771	1_28721627	28
MARC0060741	0.002301	0.00772752	0.0097	0.1154	0.167	1.47208e-06	0.236612	0.766372	0.309	0.599	1_28739070	28
MARC0088758	0.002929	0.00715633	0.0097	0.1134	0.39	4.08153e-06	0.303565	0.769871	0.394	0.741	1_28754939	28
ASGA0001911	0.006937	0.0102028	0.0115	0.1154	0.34	2.16026e-05	0.604496	0.976533	0.619	0.776	1_28772718	28
ASGA0001909	0.007694	0.0116273	0.0128	0.111	0.174	1.70115e-05	0.60224	0.958299	0.628	0.637	1_28799514	28
ALGA0107795	-0.004657	0.0110829	0.0098	0.1083	0.078	3.10789e-06	-0.474013	1.04941	0.452	0.491	1_28803897	28
ASGA0001906	-0.002803	0.00845986	0.0103	0.1087	0.698	3.31219e-06	-0.270822	0.726898	0.373	0.743	1_28812184	28
DRGA0000400	-0.003606	0.0081328	0.0094	0.1077	0.506	6.50104e-06	-0.383627	0.824281	0.465	0.794	1_28832511	28
MARC0079838	0.006793	0.0113612	0.0116	0.1091	0.094	7.82491e-06	0.583066	1.19868	0.486	0.48	1_28856692	28
MARC0034894	0.003986	0.00848775	0.0101	0.1065	0.364	7.35841e-06	0.393656	0.795077	0.495	0.772	1_28912681	28
ALGA0002123	0.003719	0.0081013	0.0092	0.1033	0.538	6.87689e-06	0.406472	0.89172	0.456	0.808	1_28949254	28
ALGA0002127	-0.001888	0.00866766	0.0099	0.1014	0.373	1.66618e-06	-0.190692	0.685271	0.278	0.775	1_28966250	28
ASGA0001915	-6.63e-05	0.006942	0.0086	0.1	0.784	1.48633e-09	-0.00773143	0.710632	0.011	0.655	1_29015726	29
ASGA0001918	0.005704	0.0106827	0.011	0.1006	0.675	1.42652e-05	0.516179	1.02871	0.502	0.763	1_29063748	29
ALGA0107307	0.002177	0.00672264	0.009	0.0989	0.191	1.46461e-06	0.2426	0.816243	0.297	0.627	1_29071735	29
ALGA0002134	-0.001714	0.00752022	0.0097	0.0983	0.711	1.2073e-06	-0.176216	0.693659	0.254	0.753	1_29089809	29
H3GA0001269	0.001591	0.00596689	0.0078	0.0995	0.436	1.24575e-06	0.203365	0.712685	0.285	0.769	1_29114982	29
H3GA0001272	-0.002088	0.00661073	0.0087	0.0976	0.311	1.86965e-06	-0.239289	0.723067	0.331	0.745	1_29134029	29
M1GA0000899	0.0002846	0.00923534	0.01	0.0977	0.683	3.50693e-08	0.0286075	0.731733	0.039	0.747	1_29148532	29
MARC0051909	-0.003292	0.00928879	0.01	0.0962	0.046	9.50083e-07	-0.330002	0.956317	0.345	0.329	1_29222840	29
ALGA0002156	0.0009406	0.00812631	0.0097	0.0966	0.225	3.08912e-07	0.0969677	0.695972	0.139	0.695	1_29244347	29
MARC0058102	0.002768	0.00879238	0.0105	0.0953	0.103	1.41498e-06	0.264226	0.835559	0.316	0.482	1_29263489	29
ALGA0002166	-0.0004184	0.00634072	0.0081	0.0992	0.333	7.77915e-08	-0.0518129	0.663963	0.078	0.744	1_29291463	29
ALGA0002174	-0.0004655	0.00660174	0.0086	0.1004	0.333	9.61939e-08	-0.0542836	0.656293	0.083	0.737	1_29314741	29
ALGA0002175	0.001436	0.00758333	0.009	0.1004	0.439	1.01515e-06	0.159523	0.714149	0.223	0.805	1_29378600	29
ALGA0002179	-0.00148	0.00801478	0.0094	0.0996	0.978	9.48851e-08	-0.157011	0.866218	0.181	0.163	1_29427957	29
ALGA0002190	0.001785	0.00679588	0.0084	0.0991	0.647	1.45457e-06	0.213117	0.792592	0.269	0.769	1_29516197	29
ASGA0001965	-0.006583	0.0121919	0.012	0.0988	0.077	6.17057e-06	-0.547485	1.07768	0.508	0.459	1_29527614	29
ALGA0002193	-0.001516	0.00785993	0.0098	0.0997	0.333	1.02031e-06	-0.153863	0.834634	0.184	0.758	1_29565977	29
ALGA0002197	0.002978	0.00734889	0.0102	0.0991	0.364	4.10824e-06	0.293443	0.758691	0.387	0.752	1_29582215	29
ALGA0002199	-0.001183	0.00680314	0.009	0.1074	0.286	5.71166e-07	-0.131826	0.665237	0.198	0.71	1_29604700	29
DRGA0000417	-0.003093	0.00802993	0.0094	0.1078	0.688	4.10525e-06	-0.329071	0.861692	0.382	0.75	1_29619798	29
ALGA0002206	-7.066e-05	0.00713231	0.0097	0.109	0.119	1.04897e-09	-0.00728497	0.697197	0.01	0.488	1_29641628	29
MARC0019969	8.315e-05	0.00596955	0.0088	0.1069	0.569	3.39151e-09	0.00950335	0.629537	0.015	0.762	1_29662167	29
MARC0088139	-0.0003576	0.00518719	0.008	0.1059	0.428	6.2621e-08	-0.0448391	0.603935	0.074	0.734	1_29754066	29
ASGA0098614	-0.02173	0.0276998	0.0185	0.1051	0.361	0.00021783	-1.1745	1.62451	0.723	0.866	1_29878583	29
ALGA0104675	0.000671	0.00747106	0.0094	0.1062	0.061	5.17988e-08	0.0711984	0.753069	0.095	0.344	1_29881843	29
ASGA0001988	-0.002125	0.00777135	0.0096	0.1056	0.565	2.21998e-06	-0.2208	0.788458	0.28	0.765	1_29938329	29
H3GA0001306	-0.003894	0.008258	0.0094	0.1043	0.268	5.95344e-06	-0.412048	0.813042	0.507	0.723	1_29959197	29
ALGA0110143	0.0001253	0.00687121	0.0087	0.1055	0.537	7.80681e-09	0.0144845	0.717217	0.02	0.768	1_29975230	29
ALGA0002231	-0.003772	0.00728087	0.0094	0.1069	0.308	6.06575e-06	-0.400241	0.803353	0.498	0.717	1_30011262	30
DRGA0000420	-0.0009647	0.00891047	0.0101	0.0984	0.018	3.20102e-08	-0.0950411	0.880969	0.108	0.138	1_30031833	30
ALGA0002219	0.001391	0.00702235	0.0088	0.0972	0.318	8.39109e-07	0.157577	0.718311	0.219	0.729	1_30045689	30
ASGA0001985	0.001169	0.00659954	0.0083	0.0968	0.547	6.76796e-07	0.141224	0.699374	0.202	0.775	1_30078541	30
MARC0092631	0.005142	0.00962911	0.0103	0.0974	0.106	5.01672e-06	0.500451	1.05912	0.473	0.53	1_30092782	30
ASGA0001995	0.0003644	0.00854255	0.0094	0.0991	0.002	5.79762e-10	0.0385579	0.88044	0.044	0.02	1_30107002	30
ALGA0002234	-0.0002383	0.00875863	0.0097	0.0991	0.001	1.2411e-10	-0.0244397	0.961896	0.025	0.01	1_30128980	30
ASGA0002002	-0.0008655	0.00626999	0.0086	0.0978	0.254	2.83743e-07	-0.100931	0.7261	0.139	0.666	1_30171305	30
ALGA0002237	0.002145	0.00838696	0.0093	0.0972	0.209	1.52067e-06	0.231857	0.819726	0.283	0.7	1_30193313	30
INRA0001515	0.003736	0.00900138	0.0099	0.098	0.173	3.99893e-06	0.376401	0.876787	0.429	0.63	1_30217614	30
H3GA0001315	-0.002724	0.00848599	0.0102	0.099	0.582	3.61026e-06	-0.265765	0.825307	0.322	0.797	1_30232849	30
ASGA0002007	-0.0009914	0.00775529	0.0095	0.1	0.817	2.94205e-07	-0.104354	0.74638	0.14	0.65	1_30254671	30
INRA0001523	0.0005547	0.00645423	0.0086	0.0989	0.765	1.10709e-07	0.0645011	0.706092	0.091	0.678	1_30279260	30
ALGA0112762	0.0002627	0.00606886	0.008	0.1014	0.351	3.14484e-08	0.0327345	0.658687	0.05	0.761	1_30299576	30
ALGA0002244	-0.001247	0.00712406	0.0094	0.1024	0.114	3.1382e-07	-0.133413	0.77079	0.173	0.484	1_30303967	30
ALGA0002249	-0.006415	0.00960166	0.0111	0.1017	0.503	2.05776e-05	-0.580575	0.974361	0.596	0.806	1_30346083	30
ALGA0002257	0.001794	0.00879537	0.0105	0.1024	0.951	3.01276e-07	0.170442	0.889827	0.192	0.304	1_30364355	30
ALGA0002259	0.0002508	0.00606265	0.0086	0.1029	0.409	3.04098e-08	0.0291613	0.604827	0.048	0.764	1_30379857	30
DRGA0000432	0.004488	0.00984277	0.0113	0.1029	0.038	1.46304e-06	0.398914	1.01547	0.393	0.267	1_30402065	30
DRGA0000439	0.0009134	0.00851646	0.01	0.1042	0.095	1.43718e-07	0.091343	0.729791	0.125	0.472	1_30456989	30
ALGA0002268	0.003216	0.0077034	0.0091	0.1034	0.114	2.09724e-06	0.35244	0.811367	0.434	0.521	1_30500551	30
ASGA0103290	0.005046	0.00892521	0.0107	0.1023	0.228	8.9519e-06	0.471597	0.870283	0.542	0.693	1_30510623	30
DRGA0000441	-0.003126	0.00783389	0.0101	0.1005	0.871	2.19405e-06	-0.308727	0.780746	0.395	0.555	1_30517069	30
MARC0046194	-0.0006516	0.0067738	0.009	0.1012	0.379	1.99849e-07	-0.0725965	0.68042	0.107	0.763	1_30541953	30
ALGA0002273	-0.003322	0.00856348	0.0096	0.0994	0.472	5.50052e-06	-0.346036	0.769036	0.45	0.795	1_30564821	30
ASGA0002034	0.001215	0.00705527	0.0086	0.0985	0.613	7.00276e-07	0.141259	0.756676	0.187	0.778	1_30605825	30
ALGA0002281	-0.003416	0.0081292	0.0098	0.0975	0.89	2.28348e-06	-0.349423	0.79842	0.438	0.509	1_30636205	30
MARC0094181	0.001247	0.00653984	0.0085	0.0972	0.616	7.35758e-07	0.146683	0.782421	0.187	0.767	1_30649675	30
H3GA0001331	0.00256	0.00728964	0.0092	0.0955	0.752	2.44283e-06	0.276737	0.716404	0.386	0.694	1_30667823	30
ASGA0002040	-0.0003432	0.00743563	0.0092	0.0951	0.384	5.57293e-08	-0.0374096	0.619953	0.06	0.775	1_30709317	30
H3GA0001332	-0.00236	0.00780884	0.0091	0.0946	0.238	2.01919e-06	-0.257875	0.814541	0.317	0.72	1_30782016	30
ALGA0002292	-6.217e-05	0.0051797	0.0079	0.0965	0.635	1.79214e-09	-0.00781973	0.632206	0.012	0.727	1_30794489	30
ASGA0002046	0.0008403	0.00809357	0.0103	0.0953	0.918	1.05732e-07	0.0819823	0.748635	0.11	0.413	1_30816637	30
H3GA0001339	0.0001851	0.00681304	0.0083	0.0964	0.683	1.48388e-08	0.0221673	0.642899	0.034	0.772	1_30847542	30
ALGA0002298	-0.0004066	0.00736695	0.0089	0.0978	0.634	7.6708e-08	-0.045426	0.689875	0.066	0.789	1_30874640	30
ALGA0002302	0.0003103	0.00732361	0.0092	0.0975	0.327	4.23434e-08	0.0336335	0.629948	0.053	0.769	1_30919259	30
ALGA0002310	0.00433	0.00873285	0.0107	0.098	0.243	6.90342e-06	0.405667	0.833724	0.487	0.692	1_30991144	30
ASGA0002068	-0.001661	0.00687912	0.0086	0.0997	0.204	8.94613e-07	-0.194294	0.698136	0.278	0.648	1_31045389	31
ASGA0002073	-0.001923	0.0067137	0.0092	0.0987	0.369	1.72193e-06	-0.20901	0.722917	0.289	0.733	1_31072531	31
DRGA0000452	0.0006543	0.00916016	0.0109	0.1024	0.017	1.42719e-08	0.0600233	0.828772	0.072	0.137	1_31113334	31
ASGA0002086	0.001259	0.00612351	0.0089	0.1036	0.67	7.01208e-07	0.140714	0.637676	0.221	0.752	1_31190843	31
ASGA0002087	-0.00442	0.00834184	0.01	0.1044	0.485	9.75782e-06	-0.441972	0.922369	0.479	0.813	1_31202486	31
MARC0087159	0.0006801	0.0085965	0.01	0.1022	0.955	3.96308e-08	0.0681766	0.920479	0.074	0.286	1_31214528	31
DRGA0000459	-0.002108	0.00818334	0.0093	0.0948	0.922	6.42727e-07	-0.226099	0.81673	0.277	0.428	1_31284146	31
ASGA0002096	0.008521	0.0130817	0.0125	0.094	0.566	3.56811e-05	0.680349	1.11646	0.609	0.84	1_31318032	31
ALGA0002350	-0.004641	0.00915078	0.01	0.0922	0.287	8.81913e-06	-0.466442	0.87211	0.535	0.778	1_31338808	31
ALGA0002351	0.003515	0.00835855	0.0096	0.0931	0.665	5.50256e-06	0.365174	0.768625	0.475	0.79	1_31354484	31
CASI0009448	-0.003449	0.00745557	0.0085	0.0931	0.395	5.68342e-06	-0.405736	0.878128	0.462	0.803	1_31378854	31
MARC0005445	0	0	0	0.0944	0	0	nan	nan	nan	nan	1_31398144	31
MARC0024599	-0.0008898	0.00640857	0.0084	0.0943	0.4	3.80077e-07	-0.105305	0.689567	0.153	0.778	1_31440115	31
ASGA0002114	0.002758	0.00818571	0.0088	0.092	0.716	3.09174e-06	0.313456	0.791552	0.396	0.74	1_31454301	31
H3GA0001355	-0.003518	0.00800798	0.0099	0.0897	0.438	6.09365e-06	-0.356255	0.901114	0.395	0.806	1_31475270	31
H3GA0001359	-0.003086	0.00869347	0.0102	0.0893	0.574	4.65546e-06	-0.301783	0.82396	0.366	0.796	1_31528593	31
INRA0001627	-0.004861	0.00963493	0.0113	0.0923	0.352	1.07821e-05	-0.430145	0.91114	0.472	0.784	1_31548038	31
MARC0021116	0.0007204	0.00741461	0.009	0.1018	0.104	9.71129e-08	0.0800413	0.783081	0.102	0.499	1_31607831	31
DRGA0000472	-0.003971	0.00815498	0.0098	0.1027	0.282	6.39087e-06	-0.404216	0.780711	0.518	0.751	1_31633926	31
H3GA0001364	0.001293	0.00577851	0.0078	0.1052	0.458	8.29852e-07	0.165755	0.667124	0.248	0.781	1_31645483	31
ASGA0089180	0.001535	0.00645301	0.0092	0.1048	0.615	1.11624e-06	0.167783	0.614905	0.273	0.756	1_31665939	31
ALGA0002382	0.006777	0.012638	0.0117	0.1052	0.712	1.88256e-05	0.579229	1.00972	0.574	0.794	1_31676026	31
ASGA0002134	-0.003457	0.00886179	0.0104	0.103	0.354	5.46636e-06	-0.331575	0.760923	0.436	0.783	1_31697534	31
DIAS0004542	0.002529	0.0073882	0.0092	0.1048	0.6	3.07041e-06	0.275685	0.76131	0.362	0.794	1_31740851	31
ALGA0116136	-0.006012	0.0104929	0.0114	0.1057	0.297	1.5102e-05	-0.525029	0.934768	0.562	0.773	1_31763686	31
MARC0040381	-0.001952	0.00742197	0.0095	0.1079	0.104	7.09518e-07	-0.204366	0.843807	0.242	0.456	1_31784414	31
ALGA0115645	0.005212	0.00906397	0.0107	0.1119	0.482	1.3567e-05	0.488282	0.893316	0.547	0.811	1_31806985	31
ASGA0103535	0.002861	0.00705426	0.0089	0.1112	0.752	3.0495e-06	0.32145	0.790108	0.407	0.684	1_31810693	31
ALGA0123455	-0.004151	0.00851587	0.011	0.1139	0.241	6.30736e-06	-0.376487	0.788862	0.477	0.693	1_31829421	31
DIAS0002497	-0.005332	0.00827955	0.0107	0.1165	0.317	1.2319e-05	-0.497152	0.855515	0.581	0.747	1_31868855	31
INRA0001633	0.003305	0.00795346	0.01	0.1194	0.728	4.32276e-06	0.329643	0.775792	0.425	0.719	1_31884853	31
ALGA0002395	0.01042	0.0153834	0.0137	0.1195	0.743	4.14975e-05	0.759118	1.15016	0.66	0.778	1_31955676	31
H3GA0001369	-0.004438	0.0093821	0.0109	0.1198	0.303	8.32544e-06	-0.406228	0.829689	0.49	0.756	1_31969926	31
ALGA0002394	0.01129	0.0153491	0.0138	0.1194	0.753	4.73608e-05	0.817968	1.22974	0.665	0.756	1_31995475	31
ASGA0002137	-0.01069	0.0182697	0.0126	0.1193	0.163	3.11813e-05	-0.850056	1.44716	0.587	0.743	1_32016405	32
MARC0095826	-0.0142	0.0170054	0.0151	0.1215	0.665	8.98642e-05	-0.939109	1.32612	0.708	0.809	1_32046455	32
ASGA0002142	0.004377	0.00733083	0.0098	0.122	0.612	9.09772e-06	0.445508	0.773476	0.576	0.768	1_32066172	32
ASGA0002146	0.004798	0.00932587	0.0106	0.1231	0.76	8.4078e-06	0.451565	0.919553	0.491	0.732	1_32089276	32
ASGA0002153	-0.001973	0.00634121	0.0084	0.122	0.257	1.48552e-06	-0.236246	0.733503	0.322	0.714	1_32140195	32
MARC0098037	-0.007005	0.0114851	0.0114	0.1177	0.154	1.2767e-05	-0.617178	1.05045	0.588	0.659	1_32159874	32
MARC0058870	-0.009924	0.0133235	0.0132	0.1225	0.329	4.34901e-05	-0.750364	1.15483	0.65	0.802	1_32179678	32
ASGA0002159	0.006276	0.010296	0.0105	0.1179	0.585	1.9129e-05	0.596315	0.980357	0.608	0.818	1_32198014	32
ALGA0002423	0.01124	0.0154275	0.0146	0.1212	0.768	4.5103e-05	0.769994	1.15078	0.669	0.753	1_32241625	32
ALGA0002427	0.001726	0.00823323	0.0098	0.1264	0.239	1.08374e-06	0.176114	0.70282	0.251	0.696	1_32268927	32
ALGA0115553	-0.001557	0.00770314	0.0089	0.1275	0.348	1.1002e-06	-0.174009	0.782497	0.222	0.747	1_32285547	32
ASGA0106145	-0.01993	0.0272969	0.0176	0.1174	0.194	0.000124325	-1.13404	1.6388	0.692	0.793	1_32327243	32
MARC0062855	0.002257	0.00666291	0.0093	0.1155	0.473	2.53989e-06	0.242711	0.658753	0.368	0.769	1_32355789	32
MARC0011081	-0.01065	0.0205225	0.0137	0.1156	0.196	3.57403e-05	-0.778627	1.20783	0.645	0.791	1_32456371	32
MARC0045105	-0.01705	0.0223957	0.0162	0.1096	0.141	7.06107e-05	-1.04921	1.57944	0.664	0.704	1_32479004	32
MARC0036030	0.002325	0.00844136	0.0096	0.1093	0.354	2.47297e-06	0.241514	0.729639	0.331	0.783	1_32590325	32
H3GA0001389	0	0	0	0.1085	1	0	nan	nan	nan	nan	1_32624757	32
H3GA0001392	0.005155	0.00939418	0.011	0.1006	0.735	1.03474e-05	0.469734	0.955779	0.491	0.744	1_32648580	32
ALGA0002445	0.00604	0.0109304	0.0106	0.0924	0.667	1.62126e-05	0.568427	1.07353	0.529	0.811	1_32714278	32
H3GA0001394	-0.000816	0.00621657	0.0082	0.0886	0.138	1.58277e-07	-0.0992097	0.784523	0.126	0.525	1_32733316	32
ASGA0097094	-0.001983	0.00988207	0.0096	0.0828	0.173	1.12416e-06	-0.207611	0.779482	0.266	0.673	1_32749073	32
H3GA0001397	0.002212	0.00689923	0.0084	0.0829	0.719	1.9785e-06	0.26259	0.832381	0.315	0.742	1_32760033	32
ASGA0002180	-0.0003752	0.00765429	0.0089	0.0926	0.595	6.78158e-08	-0.0422704	0.682056	0.062	0.789	1_32777720	32
MARC0086226	0	0	0	0.0963	0	0	nan	nan	nan	nan	1_32820157	32
ALGA0002457	-0.003226	0.015553	0.0096	0.0961	0.323	4.54892e-06	-0.336059	0.851601	0.395	0.862	1_32844496	32
ALGA0002465	-0.00554	0.0093842	0.0105	0.0967	0.317	1.32844e-05	-0.527621	0.913572	0.578	0.77	1_32869607	32
H3GA0001406	-0.001312	0.00784535	0.0093	0.0978	0.11	3.37572e-07	-0.141469	0.753801	0.188	0.495	1_32929098	32
DRGA0000498	-0.0002686	0.00944537	0.0107	0.098	0.956	6.11209e-09	-0.0251651	0.826592	0.03	0.295	1_32975599	32
MARC0060121	-0.01417	0.0203983	0.0149	0.0985	0.822	5.87949e-05	-0.950834	1.56772	0.607	0.726	1_33002217	33
ALGA0002480	-0.003122	0.00819772	0.0106	0.1063	0.371	4.55246e-06	-0.295961	0.780832	0.379	0.72	1_33018616	33
DRGA0000501	0.0005221	0.00684136	0.0085	0.1071	0.222	9.40239e-08	0.0610639	0.783956	0.078	0.658	1_33036422	33
DRGA0000505	8.014e-05	0.00980094	0.0107	0.1062	0.043	5.31123e-10	0.00747225	0.937049	0.008	0.29	1_33055194	33
ALGA0122836	0.002203	0.00627366	0.0089	0.1078	0.556	2.39653e-06	0.248934	0.718279	0.347	0.75	1_33137930	33
MARC0053676	0.002016	0.00672423	0.0093	0.107	0.556	2.00602e-06	0.216731	0.732653	0.296	0.753	1_33142634	33
ASGA0002203	-0.0002556	0.00622999	0.0089	0.1016	0.338	2.92342e-08	-0.0287995	0.651406	0.044	0.721	1_33146872	33
H3GA0001415	-0.004534	0.00914626	0.0103	0.0997	0.392	9.79447e-06	-0.440154	0.938642	0.469	0.8	1_33170475	33
ASGA0002214	-0.003622	0.00837916	0.0099	0.1011	0.642	6.02861e-06	-0.367713	0.87276	0.421	0.764	1_33198260	33
ALGA0002493	-0.005294	0.00848845	0.0106	0.0998	0.245	1.03719e-05	-0.498289	0.906693	0.55	0.695	1_33220521	33
ALGA0002499	-0.003475	0.00759702	0.0096	0.1021	0.695	5.1204e-06	-0.361963	0.803057	0.451	0.742	1_33242920	33
ALGA0002500	-0.001412	0.00705895	0.0087	0.1037	0.659	8.96139e-07	-0.16272	0.806639	0.202	0.735	1_33256868	33
ALGA0002502	0.00259	0.0070465	0.009	0.1031	0.373	3.13732e-06	0.288567	0.720036	0.401	0.759	1_33276976	33
ASGA0002232	0.003357	0.00877753	0.0101	0.1006	0.856	2.78441e-06	0.333167	0.874609	0.381	0.604	1_33334011	33
ALGA0002515	0.001301	0.00827765	0.0092	0.0992	0.818	5.04695e-07	0.141849	0.707909	0.2	0.642	1_33372120	33
ASGA0002239	-0.006235	0.00991829	0.0113	0.0985	0.418	1.89216e-05	-0.550564	0.960948	0.573	0.795	1_33392217	33
ALGA0002507	0.006601	0.010329	0.011	0.1007	0.312	1.87132e-05	0.600121	1.00669	0.596	0.757	1_33403660	33
MARC0022018	0.0002315	0.00653214	0.0079	0.1026	0.248	1.99718e-08	0.0293091	0.70729	0.041	0.704	1_33426071	33
ALGA0002521	0.0006387	0.0063485	0.0078	0.107	0.519	2.03668e-07	0.0821476	0.688137	0.119	0.777	1_33461122	33
ALGA0002523	-0.0007457	0.00690652	0.0082	0.1062	0.788	1.8597e-07	-0.0906663	0.683518	0.133	0.674	1_33483411	33
H3GA0001423	-0.0008439	0.00795822	0.0104	0.1081	0.019	2.67486e-08	-0.0809489	0.876683	0.092	0.133	1_33519044	33
ALGA0002540	0.006936	0.0112727	0.0119	0.109	0.563	2.36722e-05	0.582846	0.952416	0.612	0.816	1_33593174	33
ASGA0002251	-0.005508	0.00988599	0.0108	0.1083	0.243	1.1173e-05	-0.511215	0.907728	0.563	0.723	1_33616454	33
DRGA0000530	-0.01039	0.0144939	0.0134	0.1103	0.139	2.58233e-05	-0.773809	1.2552	0.616	0.631	1_33650778	33
ALGA0002557	0.0003938	0.00719772	0.0094	0.1125	0.094	2.63053e-08	0.0418982	0.764156	0.055	0.426	1_33722398	33
ASGA0002255	-0.006698	0.0136237	0.0109	0.1132	0.117	9.2375e-06	-0.613109	1.15687	0.53	0.612	1_33743260	33
MARC0056093	0.008651	0.0154471	0.0121	0.1123	0.782	2.55188e-05	0.713518	1.29501	0.551	0.771	1_33766231	33
ALGA0002556	-0.004645	0.00846203	0.0104	0.1104	0.219	7.38827e-06	-0.445526	0.895897	0.497	0.685	1_33779835	33
MARC0011038	-0.00192	0.00879225	0.0102	0.1081	0.04	2.86343e-07	-0.18915	0.90837	0.208	0.284	1_33802636	33
H3GA0001434	-0.003687	0.00741608	0.0104	0.1042	0.342	6.12262e-06	-0.356245	0.716321	0.497	0.746	1_33819184	33
CADI0000177	0.001151	0.00737508	0.0094	0.1047	0.065	1.60082e-07	0.12248	0.869117	0.141	0.353	1_33915682	33
MARC0010490	0.001072	0.00853563	0.0097	0.112	0.962	8.46834e-08	0.110259	0.880291	0.125	0.265	1_33950702	33
MARC0043118	-0.004366	0.00938389	0.0101	0.1012	0.734	7.44033e-06	-0.433328	1.01323	0.428	0.744	1_33981718	33
ALGA0002564	0.001114	0.00620635	0.0082	0.0993	0.561	6.11647e-07	0.136321	0.721627	0.189	0.776	1_33995610	33
ALGA0002567	0.003576	0.00800852	0.0091	0.0977	0.326	5.61874e-06	0.392924	0.723465	0.543	0.778	1_34025396	34
ASGA0002263	-0.003182	0.00816528	0.0096	0.1035	0.252	3.81238e-06	-0.33055	0.757875	0.436	0.73	1_34062455	34
DRGA0000537	0.01943	0.0212593	0.0188	0.1075	0.793	0.000124079	1.03189	1.40234	0.736	0.73	1_34128045	34
ALGA0122950	0	0	0	0.1086	0	0	nan	nan	nan	nan	1_34174555	34
ALGA0105880	0.002017	0.00648622	0.0083	0.1116	0.63	1.89633e-06	0.242275	0.709105	0.342	0.77	1_34238035	34
ALGA0002568	-0.001815	0.00725045	0.0085	0.1135	0.636	1.52553e-06	-0.212949	0.705957	0.302	0.778	1_34280640	34
ASGA0002268	0.0156	0.0191605	0.0167	0.1145	0.732	9.55553e-05	0.934059	1.2983	0.719	0.772	1_34324325	34
INRA0001738	0.009943	0.0158292	0.0135	0.1212	0.757	3.63884e-05	0.73652	1.09926	0.67	0.761	1_34335509	34
INRA0001732	0.002732	0.0103243	0.011	0.1155	0.978	3.19544e-07	0.248382	0.878869	0.283	0.176	1_34432572	34
ASGA0002269	-0.009129	0.0138334	0.0133	0.1245	0.106	1.57404e-05	-0.686401	1.16566	0.589	0.523	1_34454288	34
INRA0001740	-0.005399	0.00987551	0.0104	0.1267	0.235	1.04716e-05	-0.521662	0.886781	0.588	0.728	1_34468175	34
DRGA0000548	0.004556	0.00891409	0.01	0.1268	0.838	5.63403e-06	0.454474	0.985945	0.461	0.614	1_34548111	34
H3GA0001440	-0.0155	0.0190716	0.0168	0.1191	0.263	9.30915e-05	-0.922879	1.25219	0.737	0.762	1_34609595	34
MARC0013013	0.007917	0.0136239	0.0125	0.1216	0.659	2.8156e-05	0.635926	1.02855	0.618	0.813	1_34635151	34
MARC0059970	0.001069	0.00847651	0.0101	0.1202	0.06	1.28257e-07	0.106055	0.845486	0.125	0.346	1_34697037	34
ALGA0002577	-0.005526	0.00918762	0.0106	0.1168	0.609	1.45468e-05	-0.522592	0.888075	0.588	0.787	1_34718645	34
ASGA0002275	0.001987	0.0069242	0.0087	0.1171	0.83	1.11289e-06	0.228364	0.806286	0.283	0.59	1_34752108	34
DRGA0000551	0.001404	0.00691355	0.0085	0.1152	0.9	3.53659e-07	0.164263	0.776992	0.211	0.469	1_34785490	34
MARC0038533	0.01886	0.0263329	0.017	0.0998	0.758	0.000130458	1.11122	1.60482	0.692	0.801	1_34807954	34
ASGA0002280	0.001518	0.00790225	0.0094	0.0971	0.917	3.51395e-07	0.16107	0.767401	0.21	0.385	1_34831414	34
ASGA0002283	0.003778	0.00763139	0.0098	0.0958	0.608	6.80043e-06	0.383517	0.711571	0.539	0.789	1_34860135	34
ASGA0002287	0.004317	0.00891638	0.0104	0.0941	0.841	4.97565e-06	0.416121	0.910537	0.457	0.59	1_34895943	34
ASGA0002288	-0.0026	0.00583072	0.0079	0.0954	0.137	1.59674e-06	-0.331272	0.933393	0.355	0.519	1_34929159	34
H3GA0001443	0	0	0	0.0952	0	0	nan	nan	nan	nan	1_34957761	34
ALGA0002592	0.002618	0.00813411	0.0095	0.0875	0.109	1.33569e-06	0.275578	0.924072	0.298	0.503	1_35022863	35
H3GA0001444	0.001838	0.00757336	0.0087	0.0889	0.818	1.00479e-06	0.210618	0.774357	0.272	0.64	1_35058376	35
INRA0001752	6.186e-05	0.00623728	0.0085	0.0909	0.689	1.64093e-09	0.00725606	0.608655	0.012	0.723	1_35143030	35
H3GA0001445	0.002996	0.00834592	0.0101	0.091	0.846	2.33592e-06	0.298143	0.795316	0.375	0.589	1_35165603	35
ALGA0002595	0.001583	0.00690593	0.0083	0.0996	0.327	1.10286e-06	0.190204	0.717547	0.265	0.753	1_35181807	35
ALGA0002600	-0.0001236	0.00727769	0.0086	0.1094	0.691	6.52826e-09	-0.0143342	0.628144	0.023	0.751	1_35202142	35
DRGA0000563	-0.004102	0.00828434	0.0107	0.1169	0.311	7.21326e-06	-0.381604	0.734458	0.52	0.725	1_35248144	35
DRGA0000565	-0.005646	0.0108585	0.012	0.1176	0.308	1.35979e-05	-0.470508	0.875491	0.537	0.753	1_35262997	35
ALGA0002601	0.005082	0.0114988	0.0105	0.1099	0.689	1.10709e-05	0.482863	0.920912	0.524	0.788	1_35294459	35
DRGA0000569	-0.01631	0.0198179	0.0174	0.1095	0.559	0.000131169	-0.937301	1.30934	0.716	0.828	1_35325545	35
DRGA0000568	-0.005953	0.00937753	0.0107	0.113	0.297	1.48027e-05	-0.557628	0.923269	0.604	0.739	1_35328089	35
INRA0001761	-0.01703	0.021456	0.0177	0.1149	0.324	0.000127026	-0.965133	1.39407	0.692	0.817	1_35338954	35
ALGA0002604	0.00443	0.00758018	0.0096	0.1134	0.614	9.30049e-06	0.460289	0.868793	0.53	0.77	1_35355185	35
MARC0048118	0	0	0	0.1109	0	0	nan	nan	nan	nan	1_35440480	35
ASGA0002301	-0.0003609	0.00732928	0.0094	0.1088	0.125	2.85472e-08	-0.0383949	0.767707	0.05	0.523	1_35471553	35
ALGA0002613	-0.0064	0.010919	0.0119	0.1008	0.731	1.61133e-05	-0.540069	1.02106	0.529	0.706	1_35549707	35
H3GA0053054	-0.004525	0.00840575	0.0107	0.1014	0.484	1.02266e-05	-0.422893	0.849533	0.498	0.784	1_35736923	35
ASGA0094828	0.001691	0.0069036	0.0091	0.0936	0.225	9.96336e-07	0.185788	0.776938	0.239	0.686	1_35747150	35
ASGA0002303	0.001672	0.00706712	0.0093	0.0846	0.394	1.33517e-06	0.179284	0.689446	0.26	0.767	1_35775772	35
ALGA0002618	0.0006818	0.00634603	0.0082	0.0924	0.262	1.79806e-07	0.0828881	0.73619	0.113	0.721	1_35805241	35
DRGA0000573	-0.001278	0.00748265	0.0085	0.0916	0.641	7.51668e-07	-0.149483	0.712312	0.21	0.775	1_35825276	35
MARC0052370	0.002957	0.0130373	0.0116	0.089	0.982	3.00695e-07	0.254882	1.03641	0.246	0.178	1_35908306	35
H3GA0001452	-0.0003004	0.00631289	0.0089	0.079	0.696	3.81662e-08	-0.0337558	0.626891	0.054	0.7	1_35960192	35
MARC0001053	0	0	0	0.0786	1	0	nan	nan	nan	nan	1_36021818	36
ALGA0002625	0.0006879	0.0062632	0.0084	0.0779	0.321	2.06126e-07	0.0818878	0.739914	0.111	0.734	1_36067730	36
MARC0054624	-0.0005996	0.00649496	0.0085	0.078	0.676	1.57568e-07	-0.0701244	0.609196	0.115	0.743	1_36106076	36
H3GA0001454	-0.002011	0.00710162	0.0091	0.0812	0.205	1.31587e-06	-0.221566	0.794952	0.279	0.659	1_36150452	36
ALGA0002629	0	0	0	0.0788	0	0	nan	nan	nan	nan	1_36187820	36
DRGA0000578	-0.001988	0.00697363	0.0088	0.0786	0.664	1.76392e-06	-0.226519	0.808796	0.28	0.743	1_36232399	36
H3GA0001456	-0.001825	0.00743851	0.0085	0.0861	0.666	1.48088e-06	-0.214086	0.901894	0.237	0.761	1_36260032	36
ALGA0002632	0.001233	0.00748907	0.0085	0.0873	0.333	6.76213e-07	0.144263	0.834125	0.173	0.762	1_36290474	36
INRA0001776	0.007377	0.0147236	0.0121	0.0869	0.7	2.28599e-05	0.607142	1.12836	0.538	0.755	1_36325329	36
ASGA0002314	-0.001262	0.00711821	0.0089	0.0861	0.837	4.33781e-07	-0.141004	0.849381	0.166	0.58	1_36345917	36
DRGA0000575	0.001102	0.00668212	0.0086	0.0942	0.334	5.40834e-07	0.128556	0.751936	0.171	0.74	1_36364206	36
MARC0018694	0.001063	0.00638605	0.0082	0.0943	0.586	5.4856e-07	0.129649	0.706689	0.183	0.749	1_36403970	36
ASGA0002320	0.002921	0.0105332	0.0093	0.0943	0.122	1.82445e-06	0.313262	0.95762	0.327	0.604	1_36529754	36
ALGA0002641	-0.0007736	0.00639849	0.0084	0.0953	0.248	2.23081e-07	-0.092365	0.69476	0.133	0.678	1_36734403	36
DRGA0000580	0.0002432	0.00649866	0.0082	0.092	0.751	2.21221e-08	0.0294836	0.700372	0.042	0.685	1_36757463	36
ASGA0002324	-0.002275	0.00794617	0.0091	0.0927	0.666	2.30411e-06	-0.249352	0.816491	0.305	0.76	1_36806010	36
ALGA0002648	0.002384	0.00679048	0.0086	0.0935	0.356	2.60533e-06	0.27717	0.818094	0.339	0.747	1_36848533	36
ALGA0002649	-0.002036	0.00703152	0.0088	0.0949	0.625	1.94384e-06	-0.231373	0.748531	0.309	0.758	1_36872061	36
ALGA0002653	0.001235	0.00762019	0.0094	0.0948	0.278	6.11871e-07	0.131354	0.697562	0.188	0.717	1_36895048	36
ASGA0002330	0.001	0.00697318	0.0088	0.0984	0.749	3.76381e-07	0.113358	0.667066	0.17	0.686	1_36911875	36
MARC0097193	-0.002985	0.00710826	0.01	0.099	0.509	4.45377e-06	-0.300006	0.75252	0.399	0.772	1_37001580	37
H3GA0001466	-0.002963	0.00757335	0.0093	0.0996	0.453	4.35164e-06	-0.317777	0.732774	0.434	0.791	1_37024102	37
DRGA0000583	-0.002815	0.00732903	0.0096	0.0991	0.456	3.93251e-06	-0.294023	0.77462	0.38	0.785	1_37056915	37
MARC0040750	0.0002095	0.00718523	0.0091	0.0997	0.686	1.89184e-08	0.0230205	0.724916	0.032	0.735	1_37077667	37
ASGA0002342	0.005918	0.010989	0.0121	0.1012	0.649	1.59455e-05	0.490083	0.884908	0.554	0.788	1_37100659	37
ASGA0002352	0.001079	0.00596338	0.0085	0.101	0.57	5.70373e-07	0.127281	0.689735	0.185	0.77	1_37158189	37
MARC0114725	-0.001531	0.00814439	0.01	0.0993	0.462	1.16473e-06	-0.152681	0.7587	0.201	0.801	1_37204883	37
ALGA0002673	-0.001454	0.00603087	0.0081	0.1008	0.462	1.05059e-06	-0.178916	0.618034	0.289	0.786	1_37247884	37
DRGA0000587	-0.002762	0.00744625	0.0092	0.0999	0.383	3.6076e-06	-0.299423	0.742143	0.403	0.771	1_37261336	37
ALGA0002678	-0.006342	0.0104692	0.0112	0.1007	0.846	1.05053e-05	-0.563763	0.978619	0.576	0.596	1_37288095	37
ASGA0002356	0.00172	0.00680354	0.009	0.0986	0.574	1.44585e-06	0.191072	0.658297	0.29	0.788	1_37320655	37
ALGA0002685	-0.002004	0.00634802	0.0081	0.098	0.462	1.99666e-06	-0.248179	0.750299	0.331	0.796	1_37343903	37
H3GA0001475	0.00433	0.0101361	0.0111	0.0986	0.695	7.94037e-06	0.391818	0.889027	0.441	0.784	1_37366714	37
DRGA0000591	-0.00161	0.00701942	0.0084	0.0995	0.491	1.29609e-06	-0.190565	0.715389	0.266	0.803	1_37381311	37
MARC0114211	0.002746	0.00785768	0.0098	0.1011	0.634	3.49902e-06	0.279478	0.736126	0.38	0.772	1_37401594	37
DRGA0000594	-0.002316	0.00814039	0.0097	0.1014	0.12	1.13089e-06	-0.23939	0.819343	0.292	0.515	1_37447818	37
ALGA0002697	-0.0004583	0.00774311	0.008	0.1023	0.277	8.40757e-08	-0.056926	0.671245	0.085	0.761	1_37490387	37
INRA0001827	-0.0003877	0.0093598	0.0104	0.1028	0.005	1.63519e-09	-0.0373647	0.894902	0.042	0.049	1_37520655	37
ALGA0002699	0.001371	0.00752277	0.0095	0.0997	0.264	7.30857e-07	0.144679	0.78095	0.185	0.701	1_37567095	37
DRGA0000595	-0.001656	0.00965847	0.011	0.1012	0.962	1.99181e-07	-0.150877	0.928398	0.163	0.263	1_37576553	37
M1GA0000930	0.005275	0.011792	0.0115	0.1009	0.049	2.57774e-06	0.45871	1.11458	0.412	0.345	1_37580150	37
H3GA0001481	0.003297	0.00822317	0.01	0.1044	0.835	2.99877e-06	0.329727	0.870379	0.379	0.605	1_37606197	37
M1GA0000932	-0.000471	0.00849215	0.0083	0.1065	0.284	9.0325e-08	-0.0565816	0.713789	0.079	0.766	1_37619555	37
H3GA0001491	-2.871e-05	0.0056083	0.0079	0.106	0.505	4.12146e-10	-0.0036576	0.654316	0.006	0.777	1_37634135	37
MARC0039753	-0.003573	0.00790298	0.0098	0.1051	0.367	5.93331e-06	-0.365566	0.795429	0.46	0.765	1_37661280	37
MARC0087022	0.001692	0.00747463	0.0093	0.1033	0.662	1.28134e-06	0.181937	0.677654	0.268	0.768	1_37685333	37
ALGA0002710	0.00845	0.0119483	0.0134	0.1008	0.527	3.5598e-05	0.63299	1.02456	0.618	0.825	1_37713216	37
H3GA0054825	0.003894	0.00946614	0.0104	0.0996	0.186	4.60023e-06	0.375342	0.987914	0.38	0.665	1_37725469	37
ALGA0105935	0.002439	0.00892071	0.0098	0.0998	0.218	2.03132e-06	0.248232	0.856228	0.29	0.729	1_37729946	37
ASGA0101182	-0.002667	0.00726821	0.0087	0.1008	0.411	3.44477e-06	-0.305713	0.80479	0.38	0.794	1_37746331	37
MARC0013639	0.001562	0.00743801	0.009	0.0998	0.597	1.17415e-06	0.173555	0.707176	0.245	0.757	1_37769312	37
DRGA0000602	-0.003996	0.00900528	0.0091	0.1	0.342	7.18224e-06	-0.437912	0.855611	0.512	0.798	1_37891135	37
MARC0062781	-0.0006659	0.00615096	0.0089	0.0878	0.721	1.7842e-07	-0.0750366	0.725169	0.103	0.669	1_37913141	37
DRGA0000604	-0.001182	0.00694287	0.0085	0.0862	0.351	6.36475e-07	-0.13947	0.688621	0.203	0.768	1_38067414	38
ASGA0002401	9.018e-05	0.00654408	0.0088	0.0857	0.626	3.80877e-09	0.0103063	0.627791	0.016	0.759	1_38161769	38
MARC0034815	0.0005889	0.00651963	0.0085	0.0869	0.626	1.62397e-07	0.0690739	0.612052	0.113	0.763	1_38185043	38
MARC0026342	0.000881	0.00859689	0.0097	0.0885	0.253	2.93559e-07	0.0908196	0.874892	0.104	0.692	1_38189919	38
ALGA0002734	0	0	0	0.0891	0	0	nan	nan	nan	nan	1_38238415	38
ASGA0002403	0.000308	0.0060014	0.0087	0.0894	0.365	4.39745e-08	0.0355068	0.700504	0.051	0.739	1_38297216	38
H3GA0001503	-0.0009831	0.00675625	0.0095	0.0907	0.16	2.60142e-07	-0.103479	0.780435	0.133	0.56	1_38448574	38
ALGA0002747	-0.001355	0.00837048	0.0099	0.0905	0.078	2.64728e-07	-0.136854	0.861741	0.159	0.434	1_38470403	38
ALGA0002742	0.006174	0.00993584	0.0107	0.091	0.635	1.76646e-05	0.57432	0.901546	0.637	0.773	1_38485195	38
INRA0001878	6.993e-05	0.00680636	0.0097	0.0925	0.251	1.83646e-09	0.00722784	0.736998	0.01	0.678	1_38542093	38
ALGA0002749	0.001217	0.00742024	0.0093	0.0997	0.27	5.82999e-07	0.131165	0.731299	0.179	0.721	1_38567803	38
ALGA0002752	-0.0002285	0.00897681	0.0095	0.1007	0.939	6.02631e-09	-0.02399	0.862551	0.028	0.373	1_38613052	38
DRGA0000613	-4.456e-05	0.00608734	0.0087	0.1008	0.315	8.57212e-10	-0.00513715	0.610041	0.008	0.706	1_38630600	38
DRGA0000615	0.001836	0.00807481	0.009	0.0915	0.491	1.68573e-06	0.203487	0.702756	0.29	0.816	1_38654152	38
DRGA0000616	-0.005192	0.010577	0.0112	0.0906	0.474	1.34401e-05	-0.461491	0.923631	0.5	0.818	1_38707171	38
ASGA0002409	0.0006112	0.006285	0.0078	0.0908	0.508	1.86751e-07	0.0781126	0.647894	0.121	0.792	1_38737214	38
ASGA0002411	0.003824	0.00823534	0.0097	0.0905	0.384	6.91753e-06	0.393205	0.863001	0.456	0.789	1_38801092	38
ALGA0002766	0.002192	0.00711484	0.0093	0.0898	0.326	2.11185e-06	0.234452	0.733787	0.32	0.742	1_38814432	38
MARC0071799	0	0	0	0.09	0	0	nan	nan	nan	nan	1_38829691	38
ALGA0002768	0.001872	0.00792444	0.0099	0.0904	0.369	1.63169e-06	0.18912	0.658897	0.287	0.774	1_38887535	38
ALGA0002774	-0.003455	0.00991094	0.0101	0.0998	0.632	5.55292e-06	-0.342059	0.730586	0.468	0.806	1_38910305	38
ALGA0002769	-0.002626	0.00765772	0.0087	0.1022	0.601	3.30583e-06	-0.3018	0.815779	0.37	0.799	1_38932346	38
ASGA0002416	-0.003088	0.00755978	0.0089	0.1017	0.632	4.43576e-06	-0.347917	0.822718	0.423	0.783	1_38953960	38
ASGA0094398	-0.00355	0.00735987	0.0092	0.1026	0.6	6.0527e-06	-0.385919	0.837505	0.461	0.777	1_39035990	39
ALGA0114490	0.002901	0.00763745	0.0094	0.1112	0.537	4.18473e-06	0.308621	0.807973	0.382	0.788	1_39060340	39
MARC0014795	0.0281	0.0376944	0.0216	0.1119	0.291	0.000326064	1.29944	1.73409	0.749	0.852	1_39131185	39
ASGA0093431	0.004551	0.00840002	0.0107	0.1115	0.806	6.48989e-06	0.427348	0.886676	0.482	0.655	1_39157955	39
ALGA0107994	-0.00245	0.00801372	0.0089	0.1114	0.5	3.0015e-06	-0.276847	0.795491	0.348	0.818	1_39187454	39
ALGA0002780	0.005046	0.00974277	0.0102	0.1113	0.805	7.99848e-06	0.493461	1.0882	0.453	0.673	1_39348146	39
H3GA0001513	-0.00212	0.00792653	0.0095	0.1103	0.088	7.23718e-07	-0.222012	0.805038	0.276	0.445	1_39380904	39
ASGA0002419	-0.004976	0.00926351	0.0107	0.1102	0.648	1.12974e-05	-0.467208	0.848865	0.55	0.782	1_39411426	39
DRGA0000632	0.001288	0.00761417	0.0098	0.099	0.375	7.76854e-07	0.131394	0.761399	0.173	0.739	1_39444703	39
ALGA0002791	0.0001889	0.00698649	0.0088	0.0982	0.455	1.77058e-08	0.0215932	0.682331	0.032	0.785	1_39476270	39
ASGA0002424	0.0001687	0.00660167	0.0091	0.0977	0.812	8.69693e-09	0.018489	0.727055	0.025	0.595	1_39540400	39
DRGA0000636	-0.000235	0.00590725	0.008	0.0971	0.442	2.72504e-08	-0.0292886	0.599624	0.049	0.773	1_39567471	39
ASGA0002428	-0.0002319	0.00651224	0.0088	0.0964	0.6	2.58045e-08	-0.0263489	0.683788	0.039	0.775	1_39591649	39
ALGA0002798	0.001512	0.00721853	0.0089	0.0947	0.411	1.10674e-06	0.169889	0.690148	0.246	0.787	1_39613510	39
ALGA0002800	0.002113	0.00961789	0.0097	0.0942	0.776	1.55106e-06	0.217287	0.818418	0.265	0.699	1_39641167	39
DRGA0000650	0.0005096	0.00609246	0.0082	0.0942	0.303	1.09711e-07	0.062149	0.696865	0.089	0.696	1_39655284	39
MARC0027388	-0.001682	0.00779018	0.0098	0.0939	0.228	9.96907e-07	-0.172051	0.778023	0.221	0.699	1_39678032	39
ASGA0002433	0.002911	0.00701115	0.0087	0.0959	0.49	4.23641e-06	0.334643	0.767109	0.436	0.798	1_39705912	39
ALGA0002805	-0.0006574	0.00631215	0.0087	0.0966	0.592	2.08764e-07	-0.0753421	0.623582	0.121	0.737	1_39727198	39
DRGA0000656	0.001763	0.00681202	0.0089	0.0979	0.775	1.08386e-06	0.197576	0.73001	0.271	0.644	1_39745433	39
ALGA0002806	0.0005893	0.00621212	0.0089	0.0967	0.464	1.72777e-07	0.0662171	0.654086	0.101	0.776	1_39759030	39
SIRI0000080	-0.002476	0.00896716	0.0089	0.0975	0.473	3.0559e-06	-0.278191	0.800332	0.348	0.831	1_39786553	39
DRGA0000658	-0.001594	0.00820564	0.0101	0.0964	0.225	8.85931e-07	-0.157069	0.733534	0.214	0.657	1_39801235	39
ALGA0002815	-0.003638	0.00901335	0.0098	0.0961	0.228	4.6654e-06	-0.371248	0.896295	0.414	0.686	1_39821617	39
ALGA0002818	0.003935	0.00802868	0.01	0.0968	0.283	6.27792e-06	0.391525	0.868153	0.451	0.707	1_39848331	39
MARC0012272	-0.0001549	0.00647776	0.0087	0.099	0.29	9.87917e-09	-0.0178557	0.672702	0.027	0.719	1_39910886	39
ASGA0002445	-0.001972	0.00797144	0.009	0.0993	0.299	1.63124e-06	-0.219744	0.834153	0.263	0.733	1_39942193	39
ASGA0002447	0.0009174	0.00619422	0.0089	0.0995	0.379	3.96174e-07	0.103364	0.640534	0.161	0.756	1_39984957	39
MARC0021005	-0.001818	0.00655983	0.0087	0.0984	0.56	1.62788e-06	-0.208917	0.697047	0.3	0.779	1_40017608	40
ASGA0090189	0.001017	0.00630441	0.0093	0.097	0.393	4.93716e-07	0.108793	0.632581	0.172	0.742	1_40077218	40
ASGA0101808	-0.006164	0.0107778	0.0115	0.0965	0.366	1.7634e-05	-0.53486	1.01213	0.528	0.791	1_40255855	40
MARC0010694	0.00182	0.00826543	0.0091	0.0969	0.435	1.62737e-06	0.199406	0.769096	0.259	0.809	1_40284510	40
ALGA0106451	0.002422	0.00629564	0.0091	0.0985	0.411	2.83969e-06	0.264697	0.71548	0.37	0.757	1_40403770	40
MARC0008637	0.0004123	0.00736175	0.0088	0.0982	0.723	6.8156e-08	0.0467241	0.662121	0.071	0.726	1_40429463	40
MARC0076346	-0.0008006	0.00619011	0.0081	0.099	0.277	2.56948e-07	-0.0988424	0.687692	0.144	0.708	1_40429821	40
ASGA0002448	0.002667	0.0072196	0.0097	0.0998	0.411	3.44271e-06	0.27564	0.796231	0.346	0.772	1_40615686	40
ASGA0002449	0.001538	0.0104871	0.0093	0.0977	0.9	4.24639e-07	0.165397	0.989166	0.167	0.552	1_40685164	40
DRGA0000666	-0.004778	0.00915208	0.0108	0.0976	0.194	7.14382e-06	-0.441349	0.896847	0.492	0.621	1_40710531	40
ALGA0002835	-1.621e-05	0.00648553	0.0085	0.0992	0.625	1.23255e-10	-0.00191872	0.633579	0.003	0.773	1_40739616	40
ALGA0108749	-0.002478	0.0079664	0.0097	0.1014	0.657	2.76756e-06	-0.256125	0.757113	0.338	0.773	1_40781677	40
ALGA0002840	-0.002967	0.00886658	0.0101	0.102	0.194	2.75575e-06	-0.293732	0.803099	0.366	0.628	1_40788462	40
ALGA0002836	-0.001684	0.00728819	0.0091	0.1012	0.127	6.29263e-07	-0.184563	0.819804	0.225	0.526	1_40809660	40
ALGA0002842	-0.001702	0.00692656	0.0092	0.1001	0.588	1.40313e-06	-0.185482	0.690729	0.269	0.766	1_40842099	40
ALGA0105589	-0.003466	0.0079347	0.0103	0.0972	0.3	5.04369e-06	-0.335699	0.787896	0.426	0.692	1_40849460	40
ASGA0092170	0.005192	0.00994575	0.0113	0.098	0.821	7.92979e-06	0.457427	0.953744	0.48	0.602	1_40857272	40
MARC0036439	0.001975	0.00658218	0.0087	0.097	0.493	1.94935e-06	0.226327	0.623548	0.363	0.789	1_40885395	40
ALGA0002843	0.0007691	0.00655471	0.0087	0.0962	0.409	2.85987e-07	0.0878949	0.696209	0.126	0.764	1_40917288	40
DRGA0000669	-0.000246	0.00507386	0.0081	0.096	0.569	2.96821e-08	-0.0305631	0.64688	0.047	0.736	1_40954523	40
ALGA0002851	0.0001264	0.00586338	0.0081	0.0961	0.43	7.83659e-09	0.0157044	0.6578	0.024	0.763	1_40996397	40
ALGA0002853	-0.0001182	0.00671994	0.0092	0.0942	0.429	6.84331e-09	-0.0128455	0.744976	0.017	0.763	1_41058097	41
ALGA0002856	0.0005594	0.00658704	0.0085	0.0926	0.683	1.3558e-07	0.0658109	0.697979	0.094	0.734	1_41091436	41
ASGA0002466	0.001616	0.00859983	0.0091	0.0919	0.329	1.15301e-06	0.178594	0.708078	0.252	0.78	1_41122987	41
INRA0001930	0.001218	0.00762926	0.0088	0.0947	0.173	4.24363e-07	0.139219	0.773054	0.18	0.615	1_41140791	41
INRA0001931	0.001554	0.00841897	0.0095	0.0969	0.949	2.33472e-07	0.16445	0.782012	0.21	0.335	1_41154562	41
ASGA0002469	-0.001309	0.00587121	0.0085	0.0977	0.562	8.43513e-07	-0.153088	0.693785	0.221	0.752	1_41214493	41
DRGA0000678	0.002049	0.00828432	0.0096	0.0986	0.055	4.39291e-07	0.212373	0.868895	0.244	0.348	1_41252287	41
ASGA0002474	-0.0007269	0.00731951	0.0081	0.0994	0.528	2.63312e-07	-0.0900145	0.672466	0.134	0.794	1_41300464	41
H3GA0001530	0.006283	0.0119366	0.0114	0.0992	0.274	1.56987e-05	0.551114	1.05217	0.524	0.786	1_41321246	41
DRGA0000685	0.002669	0.00994938	0.0105	0.1003	0.055	7.43836e-07	0.253613	0.917724	0.276	0.37	1_41343639	41
ALGA0002870	-0.001594	0.00713815	0.0091	0.1	0.466	1.26469e-06	-0.175656	0.686921	0.256	0.777	1_41373006	41
DRGA0000688	0.001226	0.00911859	0.0102	0.1004	0.049	1.40647e-07	0.119872	0.852388	0.141	0.318	1_41440632	41
H3GA0001533	-0.001367	0.00742049	0.0093	0.0991	0.281	7.54629e-07	-0.147778	0.786716	0.188	0.658	1_41505104	41
DRGA0000694	0.001526	0.00676652	0.0088	0.1005	0.246	8.64579e-07	0.174431	0.740942	0.235	0.713	1_41520231	41
DRGA0000695	-0.0025	0.00804258	0.0101	0.0986	0.754	2.32096e-06	-0.247485	0.755392	0.328	0.719	1_41554482	41
ASGA0002479	-0.001667	0.00694517	0.0092	0.0975	0.197	8.81214e-07	-0.18173	0.805764	0.226	0.613	1_41643223	41
ALGA0117285	-0.001493	0.00684769	0.0088	0.0983	0.306	9.46897e-07	-0.169173	0.685111	0.247	0.727	1_41719086	41
CASI0009419	0.001161	0.00658529	0.0084	0.0973	0.482	6.72758e-07	0.138588	0.697572	0.199	0.784	1_41912092	41
MARC0046002	0.001987	0.00771398	0.0095	0.098	0.109	7.69059e-07	0.208562	0.807919	0.258	0.545	1_41926663	41
ALGA0102587	-0.001991	0.00690392	0.0095	0.098	0.455	1.96628e-06	-0.209038	0.800007	0.261	0.774	1_41975719	41
ASGA0103811	-0.0009613	0.00835393	0.0095	0.096	0.874	2.03286e-07	-0.101458	0.784606	0.129	0.548	1_42044006	42
ALGA0118278	0.002847	0.00779853	0.0101	0.0958	0.599	3.89645e-06	0.281225	0.701325	0.401	0.779	1_42241067	42
H3GA0001545	-0.0001694	0.00666713	0.0091	0.0962	0.909	4.76378e-09	-0.0186658	0.734077	0.025	0.414	1_42278421	42
MARC0021766	0.003319	0.00905253	0.0099	0.0971	0.196	3.47048e-06	0.336991	0.925278	0.364	0.646	1_42292870	42
ALGA0002903	-0.0003838	0.00668942	0.0087	0.0962	0.872	3.2876e-08	-0.0441092	0.714339	0.062	0.521	1_42316052	42
DRGA0000700	0.001309	0.0068701	0.008	0.0968	0.554	8.46587e-07	0.163595	0.710703	0.23	0.795	1_42369122	42
MARC0013987	-0.002194	0.00716325	0.0087	0.0967	0.454	2.38606e-06	-0.252888	0.717563	0.352	0.795	1_42392643	42
M1GA0026499	0.001726	0.00758148	0.0093	0.0956	0.102	5.46584e-07	0.186082	0.785425	0.237	0.46	1_42507809	42
INRA0001968	-0.0003052	0.00642325	0.0092	0.0955	0.851	2.35951e-08	-0.0331738	0.814151	0.041	0.535	1_42521905	42
MARC0027915	0.0002693	0.00659897	0.0084	0.0945	0.576	3.54143e-08	0.0320557	0.645687	0.05	0.783	1_42542129	42
DRGA0000698	-0.0001508	0.00811809	0.0099	0.0993	0.957	1.85821e-09	-0.0152337	0.804095	0.019	0.285	1_42578512	42
ALGA0002887	-0.002255	0.00801907	0.0095	0.1021	0.579	2.48023e-06	-0.236165	0.686855	0.344	0.799	1_42604295	42
ALGA0109403	0.001225	0.00706455	0.0092	0.102	0.334	6.67453e-07	0.133156	0.75805	0.176	0.699	1_42623421	42
MARC0006447	0.00263	0.00754311	0.0092	0.1019	0.354	3.16519e-06	0.285855	0.740523	0.386	0.774	1_42626844	42
ASGA0095188	-9.382e-05	0.00615534	0.0087	0.1018	0.468	4.38285e-09	-0.0107841	0.633583	0.017	0.776	1_42669178	42
ASGA0102144	0.01217	0.0179336	0.0141	0.1053	0.239	5.38164e-05	0.864781	1.32713	0.652	0.784	1_42767160	42
ASGA0104733	-0.005471	0.00980992	0.011	0.1055	0.447	1.48e-05	-0.496279	0.848675	0.585	0.803	1_42772567	42
INRA0001970	0.002047	0.00724881	0.0087	0.1052	0.065	5.06271e-07	0.235339	0.874717	0.269	0.357	1_42833174	42
ALGA0002905	-0.004267	0.00860306	0.0093	0.1063	0.551	9.00975e-06	-0.461306	1.05626	0.437	0.802	1_42849930	42
ALGA0104850	0.002182	0.00721109	0.0091	0.1069	0.687	2.04737e-06	0.239175	0.79272	0.302	0.73	1_42924534	42
MARC0093726	0.008169	0.0138131	0.0124	0.1076	0.774	2.33406e-05	0.660114	1.1748	0.562	0.756	1_42963683	42
ALGA0002916	0.003321	0.00741145	0.0101	0.1029	0.455	5.46975e-06	0.3288	0.767766	0.428	0.763	1_43006479	43
ASGA0002512	0.00131	0.00718054	0.0088	0.1004	0.271	6.77624e-07	0.148431	0.686662	0.216	0.743	1_43074896	43
CASI0010130	0.002459	0.00927554	0.0102	0.1015	0.538	3.00613e-06	0.241079	0.855441	0.282	0.802	1_43092094	43
ALGA0002938	0.003131	0.0105889	0.0102	0.1009	0.368	4.55886e-06	0.306992	0.956932	0.321	0.814	1_43257183	43
MARC0006385	-0.00266	0.00779368	0.0093	0.1019	0.937	8.40733e-07	-0.286746	0.977212	0.293	0.35	1_43288565	43
MARC0090402	-0.001418	0.00559433	0.009	0.0977	0.469	1.00217e-06	-0.157602	0.672878	0.234	0.725	1_43299542	43
ASGA0002521	0.0005626	0.00589025	0.0082	0.097	0.268	1.2414e-07	0.0686147	0.660909	0.104	0.64	1_43310125	43
MARC0030041	-0.003387	0.00846081	0.0103	0.0959	0.758	4.20213e-06	-0.329601	0.753546	0.437	0.724	1_43337211	43
H3GA0001561	0.001656	0.00717795	0.0087	0.0955	0.762	9.95426e-07	0.19035	0.749391	0.254	0.645	1_43357205	43
H3GA0001563	-0.0008369	0.00874349	0.0098	0.0955	0.269	2.75225e-07	-0.0854029	0.82313	0.104	0.683	1_43378688	43
ALGA0002946	-0.0002793	0.00611217	0.0083	0.0951	0.624	3.66091e-08	-0.0336557	0.678508	0.05	0.758	1_43450949	43
MARC0033374	-0.001061	0.00689511	0.0092	0.0946	0.461	5.59455e-07	-0.115335	0.704223	0.164	0.75	1_43553788	43
H3GA0001567	0.0001401	0.00553625	0.0077	0.0965	0.757	7.22871e-09	0.0180828	0.721217	0.025	0.669	1_43612612	43
ASGA0002533	-0.0008494	0.00867771	0.0095	0.0956	0.217	2.4507e-07	-0.0889378	0.74583	0.119	0.693	1_43635124	43
ASGA0002536	-0.004077	0.00842123	0.0102	0.0979	0.484	8.3038e-06	-0.401717	0.818553	0.491	0.796	1_43646692	43
ASGA0002548	-0.001099	0.00682152	0.0089	0.0996	0.454	5.99008e-07	-0.123854	0.672338	0.184	0.775	1_43699076	43
ASGA0002551	0.001534	0.00664972	0.0083	0.1006	0.407	1.13653e-06	0.183735	0.687336	0.267	0.757	1_43713569	43
INRA0002006	0.003496	0.00877486	0.0102	0.1065	0.528	6.09358e-06	0.34279	0.809635	0.423	0.79	1_43760878	43
MARC0033661	-0.002147	0.00701013	0.0094	0.1077	0.218	1.57003e-06	-0.227183	0.701355	0.324	0.61	1_43790696	43
H3GA0001574	0.006056	0.0102782	0.0114	0.1088	0.237	1.32812e-05	0.528931	0.912903	0.579	0.721	1_43843133	43
ASGA0002552	-0.00577	0.00981213	0.0118	0.1097	0.773	1.16754e-05	-0.486934	0.96042	0.507	0.696	1_43873757	43
ALGA0002970	-0.0008282	0.00858024	0.0094	0.1111	0.699	2.88468e-07	-0.0876438	0.786979	0.111	0.729	1_43979109	43
ALGA0002972	0.01464	0.0198163	0.0158	0.1149	0.653	9.71949e-05	0.929694	1.28799	0.722	0.816	1_44006026	44
DRGA0000722	0.0009319	0.00609723	0.0089	0.1144	0.722	3.48524e-07	0.105	0.698998	0.15	0.661	1_44021075	44
ALGA0002977	-0.00502	0.0101857	0.0106	0.1138	0.233	9.00757e-06	-0.474682	1.01507	0.468	0.684	1_44044471	44
MARC0068812	0.004933	0.00880361	0.0107	0.1155	0.606	1.16243e-05	0.459967	0.898799	0.512	0.754	1_44052733	44
INRA0002029	-0.004389	0.0084421	0.0099	0.1132	0.394	9.20013e-06	-0.441078	0.840605	0.525	0.76	1_44092882	44
ASGA0002556	0.007835	0.0134767	0.0126	0.1121	0.59	2.97045e-05	0.623065	1.10765	0.563	0.803	1_44123260	44
ALGA0002982	0.0009173	0.00776392	0.0096	0.106	0.035	5.6942e-08	0.0953038	0.816701	0.117	0.251	1_44255560	44
ALGA0002986	0.0007107	0.0114693	0.0091	0.1067	0.378	2.37546e-07	0.0785357	0.723416	0.109	0.809	1_44327013	44
ASGA0002567	-0.008679	0.0130961	0.0127	0.1062	0.307	3.20522e-05	-0.682056	1.11968	0.609	0.79	1_44421110	44
ALGA0002991	-0.002178	0.00735426	0.0089	0.1048	0.456	2.35218e-06	-0.24398	0.776398	0.314	0.785	1_44450710	44
ASGA0002568	-0.001005	0.00614735	0.0085	0.1072	0.539	5.02253e-07	-0.117932	0.700152	0.168	0.757	1_44473360	44
MARC0104539	0.001585	0.00716004	0.0095	0.105	0.544	1.24561e-06	0.165926	0.758239	0.219	0.768	1_44512430	44
ASGA0002570	-0.0002952	0.00748248	0.0096	0.1062	0.706	3.61907e-08	-0.0307471	0.664598	0.046	0.696	1_44534229	44
ALGA0003003	-0.003945	0.0087385	0.0098	0.107	0.609	7.40714e-06	-0.402502	0.933732	0.431	0.746	1_44623901	44
ALGA0003004	0.003521	0.0083677	0.0094	0.1044	0.623	5.82548e-06	0.374546	0.837535	0.447	0.78	1_44640013	44
ALGA0003008	0.008124	0.0125252	0.0126	0.0961	0.441	3.2542e-05	0.646042	1.04503	0.618	0.79	1_44655399	44
ASGA0002573	-0.003796	0.00878448	0.0105	0.1	0.592	6.96322e-06	-0.363301	0.801422	0.453	0.732	1_44682948	44
ALGA0003012	-0.005371	0.00936566	0.0106	0.1017	0.533	1.43618e-05	-0.504321	0.969166	0.52	0.769	1_44709423	44
INRA0002055	0.002886	0.00709092	0.0098	0.1049	0.222	2.87277e-06	0.292986	0.71386	0.41	0.66	1_44733990	44
ALGA0003013	0.003155	0.00769721	0.0099	0.1056	0.456	4.93768e-06	0.317079	0.792865	0.4	0.75	1_44756605	44
MARC0098848	0	0	0	0.105	1	0	nan	nan	nan	nan	1_44787454	44
DRGA0000745	-0.009246	0.0130649	0.0124	0.1028	0.767	3.05616e-05	-0.747179	1.19461	0.625	0.749	1_44819521	44
DRGA0000748	-0.005496	0.0101145	0.0114	0.1022	0.546	1.49783e-05	-0.480028	0.938086	0.512	0.773	1_44901449	44
MARC0042520	-0.007547	0.0125143	0.0132	0.1033	0.525	2.84116e-05	-0.571761	0.912129	0.627	0.786	1_44980882	44
MARC0009271	0.003976	0.00898179	0.0103	0.1026	0.379	7.44209e-06	0.386956	0.894359	0.433	0.733	1_45011702	45
ALGA0003021	0.002506	0.00779874	0.0087	0.1038	0.776	2.18119e-06	0.288859	0.903415	0.32	0.657	1_45018869	45
ALGA0003024	0.004129	0.00902264	0.0103	0.1118	0.453	8.45096e-06	0.399915	0.87072	0.459	0.774	1_45113122	45
H3GA0001595	0.003878	0.00950142	0.0098	0.1085	0.474	7.49785e-06	0.396706	0.989257	0.401	0.795	1_45131342	45
MARC0056989	0.007989	0.0118437	0.0125	0.1081	0.199	2.03153e-05	0.636586	1.06257	0.599	0.692	1_45159055	45
ALGA0003028	0.0002687	0.00758184	0.0092	0.1046	0.751	2.69887e-08	0.0291236	0.708221	0.041	0.654	1_45187760	45
MARC0031745	0.005171	0.0109646	0.011	0.1032	0.413	1.29627e-05	0.470049	1.08483	0.433	0.792	1_45333688	45
H3GA0055961	-2.487e-06	0.00720957	0.0088	0.1023	0.32	2.6908e-12	-0.000282659	0.74193	0	0.727	1_45370538	45
ASGA0083132	0.0003688	0.00862616	0.0091	0.1031	0.321	5.92398e-08	0.0404133	0.748989	0.054	0.756	1_45372918	45
ASGA0085257	0.004138	0.00939213	0.0109	0.1079	0.107	3.26957e-06	0.378776	0.98008	0.386	0.474	1_45401972	45
MARC0027394	-6.924e-05	0.0068355	0.0092	0.1084	0.781	1.63879e-09	-0.0075256	0.676937	0.011	0.613	1_45458429	45
INRA0002076	-0.0004038	0.0065532	0.0088	0.111	0.1	2.92696e-08	-0.0461529	0.653387	0.071	0.448	1_45480921	45
ALGA0003034	-0.0003218	0.00575045	0.008	0.1096	0.442	5.10826e-08	-0.0399789	0.639269	0.063	0.779	1_45492878	45
ALGA0003039	-0.005304	0.0101052	0.0115	0.1096	0.588	1.36316e-05	-0.460175	0.887761	0.518	0.767	1_45516389	45
MARC0080112	0.01148	0.0169567	0.0147	0.1137	0.562	6.48477e-05	0.778172	1.1996	0.649	0.814	1_45580780	45
DRGA0000754	0.01076	0.014441	0.0136	0.1157	0.421	5.6456e-05	0.791346	1.26574	0.625	0.795	1_45591655	45
DRGA0000755	-0.00827	0.0190899	0.0118	0.1162	0.58	3.33234e-05	-0.702343	1.29733	0.541	0.855	1_45620803	45
ASGA0002592	-0.001987	0.00743471	0.0091	0.1179	0.069	5.06592e-07	-0.218315	0.92298	0.237	0.372	1_45638624	45
INRA0002091	-0.0007246	0.00733538	0.0088	0.1214	0.858	1.27687e-07	-0.082571	0.782796	0.105	0.569	1_45729909	45
DRGA0000756	-0.01008	0.0144333	0.0137	0.1226	0.537	5.05417e-05	-0.73726	1.16621	0.632	0.807	1_45744731	45
ASGA0096582	-0.008083	0.0137162	0.0128	0.1178	0.581	3.18099e-05	-0.629018	1.02906	0.611	0.796	1_45822484	45
DRGA0000760	-0.0002701	0.00936147	0.01	0.1184	0.76	2.66347e-08	-0.0271504	0.754944	0.036	0.677	1_45827905	45
ALGA0003056	-0.003995	0.00846741	0.0106	0.1206	0.47	7.95027e-06	-0.375981	0.799609	0.47	0.778	1_45855323	45
MARC0080017	-0.009003	0.014384	0.0118	0.1235	0.043	6.71939e-06	-0.761363	1.4475	0.526	0.35	1_45883777	45
ALGA0003060	-0.008489	0.0131462	0.0132	0.1279	0.516	3.59963e-05	-0.6419	1.14069	0.563	0.821	1_45936751	45
H3GA0001604	0.002161	0.00849465	0.0093	0.1249	0.315	2.01286e-06	0.23357	0.757996	0.308	0.738	1_45967878	45
ALGA0003067	-0.01114	0.0157186	0.014	0.1252	0.301	5.22349e-05	-0.793207	1.2347	0.642	0.784	1_45984089	45
MARC0087435	-0.01071	0.0153085	0.0145	0.1241	0.323	5.01906e-05	-0.737453	1.18662	0.621	0.79	1_46051365	46
ASGA0097205	0.007305	0.0129172	0.0123	0.1234	0.677	2.33211e-05	0.592678	0.992842	0.597	0.79	1_46054791	46
ASGA0096671	-0.007295	0.012247	0.0134	0.1247	0.323	2.32639e-05	-0.54541	0.856159	0.637	0.767	1_46054965	46
ALGA0003075	0.002553	0.0081189	0.0103	0.1235	0.092	1.09176e-06	0.247903	0.828212	0.299	0.425	1_46110220	46
ALGA0003076	0.009768	0.0153782	0.0128	0.1246	0.703	3.98549e-05	0.760194	1.17182	0.649	0.791	1_46157251	46
MARC0084072	-0.003764	0.00865907	0.0091	0.1203	0.381	6.68289e-06	-0.414714	0.853336	0.486	0.789	1_46172189	46
INRA0002108	0.002638	0.00778058	0.01	0.1163	0.143	1.70815e-06	0.263783	0.794269	0.332	0.543	1_46205423	46
INRA0002107	0.009503	0.0145525	0.0135	0.1148	0.483	4.51001e-05	0.705219	1.19463	0.59	0.833	1_46251692	46
ASGA0002601	0.006558	0.0102383	0.0116	0.1134	0.485	2.14838e-05	0.564132	0.877285	0.643	0.802	1_46303340	46
DRGA0000770	-0.004832	0.00897604	0.0105	0.1044	0.907	3.9242e-06	-0.460189	0.97004	0.474	0.445	1_46327444	46
DRGA0000771	0.003543	0.00940525	0.0097	0.1015	0.09	2.06283e-06	0.366214	0.897298	0.408	0.468	1_46348138	46
INRA0002110	-0.001615	0.00920202	0.0097	0.1029	0.982	9.32444e-08	-0.166021	0.997711	0.166	0.151	1_46411432	46
ASGA0002607	-0.004516	0.0106355	0.0106	0.1025	0.843	5.39784e-06	-0.42702	0.98742	0.432	0.626	1_46442229	46
ALGA0003091	0.01101	0.0159729	0.0122	0.0987	0.716	4.92662e-05	0.900396	1.47565	0.61	0.811	1_46476758	46
DRGA0000774	0	0	0	0.0974	0	0	nan	nan	nan	nan	1_46543321	46
ASGA0002612	-0.0008803	0.00783633	0.01	0.0989	0.684	3.34778e-07	-0.0884707	0.743819	0.119	0.748	1_46578307	46
ALGA0003095	0.001576	0.00913972	0.0104	0.0997	0.086	3.90319e-07	0.151513	0.791896	0.191	0.435	1_46669188	46
ALGA0003096	0.002129	0.0074742	0.0094	0.102	0.267	1.77493e-06	0.226475	0.739373	0.306	0.655	1_46693316	46
DRGA0000775	0.001832	0.0072415	0.0092	0.1027	0.245	1.24232e-06	0.199632	0.794526	0.251	0.64	1_46733048	46
MARC0000470	-0.004998	0.0102307	0.0104	0.1012	0.837	6.81685e-06	-0.481739	1.16505	0.413	0.643	1_46774734	46
ALGA0003101	0.007243	0.0116746	0.012	0.1113	0.488	2.62141e-05	0.606094	1.02408	0.592	0.819	1_46824776	46
MARC0103788	-0.001093	0.00899913	0.0105	0.1116	0.047	1.06065e-07	-0.103608	0.831621	0.125	0.292	1_46857128	46
ASGA0002618	-0.006758	0.0117041	0.0126	0.1113	0.511	2.28263e-05	-0.536385	1.00667	0.533	0.812	1_46908269	46
DRGA0000780	-0.006726	0.0109388	0.0116	0.1118	0.518	2.25887e-05	-0.581062	1.07547	0.54	0.814	1_46922822	46
ALGA0003108	-0.003135	0.00967706	0.0103	0.1121	0.883	2.02295e-06	-0.302857	0.916918	0.33	0.532	1_47025801	47
ALGA0003112	0.004305	0.00950372	0.0111	0.1112	0.172	5.28707e-06	0.388732	0.858535	0.453	0.628	1_47055412	47
DRGA0000783	0.002726	0.0082897	0.0104	0.1085	0.116	1.51976e-06	0.263416	0.778805	0.338	0.493	1_47072774	47
DRGA0000785	0.002278	0.00758877	0.0101	0.1081	0.116	1.06443e-06	0.225027	0.716754	0.314	0.478	1_47086912	47
INRA0002130	-0.003137	0.00996071	0.0099	0.105	0.582	4.78846e-06	-0.316101	0.85514	0.37	0.822	1_47158233	47
ALGA0003115	-0.0001525	0.00769322	0.0096	0.1023	0.638	1.07368e-08	-0.0159683	0.760842	0.021	0.769	1_47199212	47
ALGA0003117	-0.002342	0.00690024	0.0094	0.1015	0.584	2.66433e-06	-0.249153	0.808271	0.308	0.769	1_47215836	47
ASGA0002626	0.001714	0.00691476	0.009	0.0986	0.416	1.42774e-06	0.189917	0.768815	0.247	0.777	1_47244894	47
ALGA0003119	-0.001245	0.00840167	0.01	0.0979	0.962	1.14274e-07	-0.124475	0.855426	0.146	0.268	1_47273186	47
ALGA0003122	-0.0007899	0.00656186	0.0089	0.0972	0.571	3.0576e-07	-0.0890049	0.678248	0.131	0.766	1_47338824	47
SIRI0000285	0.002535	0.00747699	0.0088	0.0975	0.345	2.90323e-06	0.286458	0.919006	0.312	0.737	1_47451155	47
ASGA0002634	0.00278	0.00716562	0.0094	0.0981	0.232	2.75717e-06	0.296481	0.74089	0.4	0.662	1_47462932	47
DRGA0000797	0.001168	0.0063826	0.0082	0.0973	0.183	4.0838e-07	0.143312	0.776195	0.185	0.602	1_47486173	47
ALGA0003129	-0.001222	0.00731443	0.0095	0.0979	0.662	6.68112e-07	-0.127917	0.843532	0.152	0.738	1_47527329	47
MARC0025526	-0.002615	0.00721101	0.0092	0.098	0.553	3.3809e-06	-0.283448	0.761386	0.372	0.773	1_47553211	47
MARC0099345	-0.00292	0.00831933	0.01	0.0984	0.659	3.83218e-06	-0.29059	0.867466	0.335	0.755	1_47553385	47
MARC0081129	0.00537	0.00990958	0.0104	0.1008	0.488	1.44117e-05	0.513904	0.986969	0.521	0.793	1_47567349	47
ALGA0003134	0.0006865	0.00631807	0.0087	0.1019	0.628	2.20224e-07	0.0784622	0.686963	0.114	0.729	1_47628202	47
MARC0033459	-3.884e-05	0.008125	0.0099	0.1038	0.192	4.68191e-10	-0.00393361	0.793616	0.005	0.654	1_47662910	47
ALGA0003142	0.0003077	0.00701526	0.0099	0.1038	0.383	4.47455e-08	0.0311616	0.669482	0.047	0.75	1_47757465	47
ASGA0090862	0.001816	0.007959	0.0091	0.103	0.653	1.49528e-06	0.199546	0.777821	0.257	0.747	1_47795449	47
ASGA0002640	-0.002282	0.00932397	0.0108	0.102	0.497	2.60392e-06	-0.210333	0.854273	0.246	0.797	1_47939841	47
ASGA0002642	0.004478	0.011427	0.0105	0.1016	0.493	1.00223e-05	0.427448	0.973455	0.439	0.831	1_48054130	48
ALGA0003151	-0.002428	0.00866585	0.0105	0.1023	0.569	2.89144e-06	-0.231786	0.722926	0.321	0.752	1_48070346	48
ALGA0003152	-0.001195	0.00691221	0.0093	0.1019	0.319	6.20821e-07	-0.129235	0.736901	0.175	0.7	1_48091914	48
ALGA0003154	-0.001618	0.00666747	0.0088	0.1015	0.319	1.13733e-06	-0.184917	0.8031	0.23	0.705	1_48105132	48
DRGA0000808	0.00232	0.00737574	0.0089	0.1051	0.681	2.33742e-06	0.259173	0.761917	0.34	0.72	1_48118127	48
ALGA0003158	-0.003163	0.00873005	0.0097	0.104	0.508	5.00211e-06	-0.327804	0.857169	0.382	0.802	1_48142676	48
DRGA0000811	0.00207	0.00772549	0.0097	0.1033	0.431	2.10141e-06	0.213937	0.815139	0.262	0.745	1_48157342	48
DRGA0000813	-0.002506	0.00823701	0.0096	0.1025	0.321	2.73904e-06	-0.259711	0.761545	0.341	0.726	1_48193514	48
SIRI0000263	-0.002995	0.00776165	0.0098	0.1028	0.319	3.8969e-06	-0.307182	0.880032	0.349	0.713	1_48212404	48
ASGA0002653	0.0092	0.0116042	0.0129	0.1042	0.489	4.22986e-05	0.711789	1.04493	0.681	0.805	1_48246811	48
MARC0078789	0.002641	0.00811232	0.0098	0.1041	0.49	3.48617e-06	0.269498	0.861508	0.313	0.79	1_48272677	48
INRA0002177	0.00237	0.0079874	0.0096	0.1048	0.763	2.02821e-06	0.247468	0.783098	0.316	0.641	1_48304919	48
ASGA0002655	0.003466	0.00796584	0.0097	0.1033	0.187	3.65346e-06	0.35914	0.806641	0.445	0.651	1_48340626	48
ALGA0003173	-0.002168	0.00724354	0.0096	0.1028	0.519	2.34693e-06	-0.227019	0.715757	0.317	0.779	1_48369020	48
H3GA0001631	0.002916	0.00856823	0.0102	0.103	0.209	2.80832e-06	0.285178	0.848467	0.336	0.677	1_48394181	48
DRGA0000822	0.001329	0.00655909	0.009	0.1004	0.482	8.81696e-07	0.147644	0.673144	0.219	0.772	1_48414630	48
DRGA0000823	0.005356	0.00959339	0.0104	0.1001	0.177	8.345e-06	0.513723	1.09646	0.469	0.663	1_48520365	48
DRGA0000827	-0.0006981	0.00639243	0.008	0.1022	0.609	2.32056e-07	-0.0875414	0.76783	0.114	0.737	1_48698471	48
H3GA0001635	-0.0009533	0.00720501	0.0091	0.1035	0.323	3.97129e-07	-0.104468	0.711991	0.147	0.736	1_48716032	48
MARC0023808	-0.001897	0.00674546	0.0099	0.1033	0.415	1.74729e-06	-0.190653	0.770027	0.248	0.709	1_48837922	48
ALGA0003195	-0.002204	0.00773099	0.0098	0.1018	0.415	2.35931e-06	-0.224342	0.741559	0.303	0.739	1_48870797	48
INRA0002210	-0.002691	0.00821504	0.0094	0.1027	0.589	3.50606e-06	-0.287082	0.897176	0.32	0.767	1_48900289	48
ALGA0003200	0.007477	0.0127406	0.0117	0.1031	0.483	2.79241e-05	0.637737	1.28321	0.497	0.829	1_48948723	48
ALGA0003201	-0.005973	0.0107256	0.0113	0.1059	0.51	1.78303e-05	-0.52975	1.15173	0.46	0.817	1_48974545	48
ALGA0003202	-0.003809	0.00783791	0.0093	0.1062	0.492	7.25067e-06	-0.410627	0.841288	0.488	0.808	1_48988752	48
ASGA0002670	-0.001429	0.00733299	0.0084	0.1054	0.445	1.00858e-06	-0.169596	0.706567	0.24	0.811	1_49024494	49
ALGA0109305	0.005153	0.00921283	0.0106	0.1053	0.178	7.76436e-06	0.487317	0.958439	0.508	0.654	1_49060765	49
H3GA0001640	0.005306	0.0104912	0.0111	0.1057	0.428	1.37891e-05	0.479123	0.956657	0.501	0.782	1_49119455	49
DRGA0000832	0.006062	0.0113159	0.0109	0.105	0.179	1.08068e-05	0.557454	1.03875	0.537	0.693	1_49135643	49
DRGA0000833	0.002527	0.00752787	0.0097	0.1034	0.148	1.60665e-06	0.260506	0.804776	0.324	0.569	1_49181826	49
DRGA0000834	-0.001839	0.00682488	0.009	0.1043	0.539	1.68086e-06	-0.204911	0.772387	0.265	0.77	1_49232934	49
MARC0051272	-0.003627	0.0102207	0.0096	0.1043	0.513	6.57494e-06	-0.379834	0.972245	0.391	0.834	1_49245979	49
H3GA0001644	0.003096	0.00848454	0.0097	0.1032	0.083	1.46333e-06	0.318365	0.973815	0.327	0.437	1_49293081	49
H3GA0001645	-0.004388	0.00894139	0.0109	0.1015	0.511	9.62294e-06	-0.404429	0.895206	0.452	0.793	1_49350539	49
ASGA0002675	-0.003083	0.00788038	0.0093	0.1006	0.495	4.75135e-06	-0.329712	0.782224	0.422	0.805	1_49392902	49
ASGA0002680	-0.003828	0.00912568	0.0101	0.1001	0.865	3.41314e-06	-0.378071	0.899685	0.42	0.574	1_49416108	49
DRGA0000841	0.002977	0.00623946	0.0083	0.0997	0.485	4.42725e-06	0.356521	0.730187	0.488	0.776	1_49458254	49
MARC0019537	-3.325e-05	0.00795072	0.0097	0.1017	0.028	6.00669e-11	-0.00340983	0.882799	0.004	0.199	1_49495795	49
ALGA0103591	0.001555	0.00772622	0.0094	0.1032	0.744	9.20571e-07	0.164936	0.751341	0.22	0.657	1_49567977	49
ALGA0105914	0.0003674	0.00699194	0.0094	0.1021	0.683	5.84746e-08	0.0392927	0.749457	0.052	0.675	1_49592634	49
ALGA0003220	-0.002806	0.00912021	0.0094	0.102	0.699	3.31629e-06	-0.296951	0.859743	0.345	0.773	1_49632560	49
ALGA0003214	-0.000806	0.00618814	0.0088	0.1025	0.503	3.24779e-07	-0.091587	0.674797	0.136	0.757	1_49689183	49
ALGA0003218	-0.007512	0.0127837	0.0116	0.1027	0.611	2.68402e-05	-0.647626	1.14953	0.563	0.824	1_49722002	49
MARC0009277	0.004068	0.00909282	0.0112	0.1022	0.422	8.07654e-06	0.362449	0.789748	0.459	0.78	1_49762612	49
MARC0094661	-0.003134	0.00897553	0.0095	0.1036	0.572	4.80773e-06	-0.329878	0.944379	0.349	0.803	1_49839818	49
ALGA0003229	0.002017	0.00770628	0.0097	0.1024	0.491	2.03404e-06	0.209045	0.750952	0.278	0.787	1_49865329	49
INRA0002229	0.0001794	0.00921994	0.0108	0.1022	0.001	7.38762e-11	0.0165744	0.946748	0.018	0.01	1_49916706	49
INRA0002232	0.0009356	0.00837517	0.0087	0.1021	0.387	4.15464e-07	0.108164	0.810953	0.133	0.783	1_49939582	49
MARC0042547	-0.002788	0.0080713	0.009	0.1018	0.51	3.88616e-06	-0.311562	0.845149	0.369	0.806	1_49967131	49
MARC0024683	0.006122	0.0116048	0.011	0.1009	0.76	1.36561e-05	0.556523	0.968523	0.575	0.713	1_49995943	49
ASGA0002700	-0.001217	0.00628553	0.0082	0.1002	0.445	7.31707e-07	-0.148417	0.747096	0.199	0.787	1_50037586	50
ASGA0002705	-0.002181	0.00647017	0.0094	0.0992	0.525	2.37226e-06	-0.232004	0.718238	0.323	0.764	1_50082388	50
ALGA0003246	-4.951e-06	0.0068432	0.0087	0.0978	0.36	1.1297e-11	-0.000570779	0.681526	0.001	0.758	1_50118512	50
DRGA0000851	0.005413	0.00990737	0.0111	0.0975	0.766	1.04922e-05	0.486588	0.904514	0.538	0.676	1_50139647	50
ALGA0003251	0.001315	0.00800594	0.0099	0.0973	0.639	7.9835e-07	0.132871	0.819878	0.162	0.748	1_50162331	50
ALGA0003255	-0.0001291	0.00648362	0.0088	0.0991	0.675	7.3157e-09	-0.0145913	0.666553	0.022	0.676	1_50178950	50
CASI0010121	-3.453e-05	0.00656073	0.0084	0.1035	0.324	5.22124e-10	-0.00412281	0.658331	0.006	0.69	1_50195543	50
ALGA0003260	0.002774	0.00868518	0.0093	0.1125	0.473	3.83713e-06	0.298304	0.881347	0.338	0.822	1_50223926	50
ASGA0002711	-0.000516	0.00631683	0.0085	0.1138	0.5	1.33114e-07	-0.0607025	0.608966	0.1	0.798	1_50244658	50
ASGA0096821	-0.000311	0.00731837	0.0085	0.1126	0.486	4.83311e-08	-0.0365907	0.708965	0.052	0.824	1_50253627	50
ASGA0002716	-0.008686	0.0137803	0.0129	0.1127	0.893	1.4417e-05	-0.673303	1.20394	0.559	0.545	1_50287842	50
ALGA0003271	0.0112	0.0153758	0.0131	0.115	0.261	4.84366e-05	0.853232	1.27514	0.669	0.798	1_50336254	50
ASGA0002720	0.01864	0.0217028	0.0194	0.1158	0.478	0.000173403	0.959612	1.29576	0.741	0.856	1_50374052	50
MARC0070674	-0.004256	0.0085122	0.0104	0.1175	0.277	7.25768e-06	-0.408257	0.832844	0.49	0.719	1_50391350	50
MARC0006808	-0.003644	0.00899926	0.0101	0.1182	0.292	5.48695e-06	-0.362628	0.852283	0.425	0.743	1_50404360	50
MARC0003603	0.003	0.00979942	0.0098	0.1195	0.852	2.27515e-06	0.306086	0.861544	0.355	0.63	1_50429804	50
MARC0031638	0.005137	0.0105147	0.011	0.1157	0.11	5.16461e-06	0.468041	0.986654	0.474	0.531	1_50739400	50
ASGA0002727	-0.002891	0.00890139	0.009	0.1133	0.595	4.02654e-06	-0.321184	0.96305	0.334	0.804	1_50797783	50
ALGA0003278	0.003721	0.0107601	0.0108	0.104	0.488	6.91869e-06	0.342945	0.852652	0.402	0.82	1_50809978	50
ASGA0002729	0.001988	0.0065557	0.0092	0.1038	0.487	1.97526e-06	0.21553	0.749289	0.288	0.764	1_50861015	50
ASGA0002733	0.003969	0.00852432	0.0105	0.1029	0.617	7.44708e-06	0.377061	0.804316	0.469	0.777	1_50892300	50
MARC0065362	-0.001493	0.00658216	0.0086	0.1021	0.314	9.61037e-07	-0.174637	0.777098	0.225	0.704	1_50925139	50
MARC0036790	0.004594	0.0108926	0.0106	0.102	0.488	1.05482e-05	0.433437	1.0066	0.431	0.825	1_50945059	50
DIAS0001404	0.003087	0.00790496	0.0093	0.1017	0.501	4.76345e-06	0.331888	0.840137	0.395	0.803	1_50997988	50
ALGA0003284	-0.002494	0.00854635	0.0099	0.1021	0.644	2.85099e-06	-0.253217	0.891723	0.284	0.714	1_51010399	51
ALGA0003294	0.0004337	0.00716437	0.009	0.103	0.691	8.0342e-08	0.048055	0.665036	0.072	0.724	1_51084128	51
H3GA0001685	-0.002287	0.0082428	0.0088	0.1007	0.498	2.61425e-06	-0.261326	0.808187	0.323	0.821	1_51168861	51
ALGA0003310	0.005732	0.0101289	0.0108	0.1041	0.363	1.51912e-05	0.53078	0.958162	0.554	0.794	1_51262152	51
H3GA0001675	-0.0009718	0.00695211	0.009	0.1152	0.173	2.69772e-07	-0.108274	0.81202	0.133	0.578	1_51287953	51
ALGA0003339	0.005364	0.010511	0.0113	0.1151	0.191	8.8896e-06	0.472618	0.906363	0.521	0.696	1_51321490	51
MARC0029508	-0.003614	0.00811025	0.0102	0.1157	0.407	6.30286e-06	-0.352537	0.766509	0.46	0.785	1_51357005	51
ASGA0002773	-0.0001233	0.00586037	0.0082	0.1239	0.822	4.45291e-09	-0.0150323	0.66999	0.022	0.575	1_51449102	51
ASGA0002778	-0.006656	0.0122281	0.0121	0.1255	0.226	1.55079e-05	-0.548927	0.93048	0.59	0.7	1_51477004	51
ALGA0003346	-0.03488	0.0737849	0.0228	0.125	0.782	0.000415197	-1.52985	2.11576	0.723	0.887	1_51502130	51
MARC0025593	0.001687	0.00810854	0.0093	0.1273	0.513	1.42164e-06	0.181859	0.859056	0.212	0.805	1_51555713	51
ALGA0003356	0.006161	0.0119939	0.0107	0.1254	0.46	1.8852e-05	0.575756	1.15619	0.498	0.812	1_51590270	51
ALGA0003365	-0.01778	0.0218507	0.0178	0.1257	0.803	0.000100133	-1.00056	1.40528	0.712	0.728	1_51628206	51
H3GA0001700	-0.005477	0.00938765	0.0111	0.1287	0.571	1.47018e-05	-0.493455	0.897939	0.55	0.761	1_51640909	51
DRGA0000881	-0.004222	0.00869381	0.0099	0.1299	0.908	2.97907e-06	-0.427586	0.855029	0.5	0.462	1_51665951	51
ASGA0002800	0.006512	0.0110707	0.0114	0.1185	0.312	1.82188e-05	0.568762	1.01511	0.56	0.79	1_51679649	51
ALGA0003372	0.002039	0.00741467	0.0092	0.1241	0.513	2.07765e-06	0.221642	0.801085	0.277	0.792	1_51716629	51
ASGA0002802	-0.004506	0.0102892	0.0107	0.1226	0.23	7.1858e-06	-0.422091	0.854943	0.494	0.697	1_51753405	51
ALGA0003377	-0.004277	0.00876786	0.0113	0.1166	0.27	7.21427e-06	-0.380157	0.842834	0.451	0.7	1_51798288	51
ASGA0002804	0.009102	0.0144724	0.0134	0.116	0.751	3.0961e-05	0.67928	1.15446	0.588	0.755	1_51818265	51
MARC0027189	-0.003061	0.00769838	0.0099	0.1164	0.466	4.66109e-06	-0.309925	0.872131	0.355	0.792	1_51858956	51
H3GA0001710	-0.01579	0.0227139	0.0159	0.1199	0.339	0.000111799	-0.991672	1.43347	0.692	0.853	1_51880036	51
ASGA0002809	-0.003518	0.0183361	0.0093	0.1194	0.575	6.04545e-06	-0.378228	0.827172	0.457	0.893	1_51918328	51
ALGA0003394	-0.0077	0.0140712	0.0116	0.118	0.781	2.02673e-05	-0.662326	1.20368	0.55	0.778	1_51949424	51
DRGA0000885	0.00976	0.0191956	0.0107	0.1172	0.231	3.38852e-05	0.912167	1.91601	0.476	0.844	1_51976136	51
INRA0002329	-0.004351	0.00989995	0.0098	0.1053	0.521	9.44705e-06	-0.441696	0.889941	0.496	0.826	1_51998674	51
ALGA0003403	0.01304	0.0165324	0.0155	0.104	0.637	7.85879e-05	0.838474	1.24713	0.672	0.813	1_52025432	52
ALGA0003405	0.0024	0.00790828	0.0088	0.0972	0.424	2.81337e-06	0.271958	0.778005	0.35	0.791	1_52039046	52
MARC0082503	-0.0005884	0.00640083	0.0089	0.0973	0.211	1.15336e-07	-0.0661116	0.660706	0.1	0.65	1_52052075	52
DRGA0000893	-0.00441	0.00787093	0.0103	0.096	0.91	3.19334e-06	-0.428112	0.90494	0.473	0.424	1_52088976	52
DRGA0000895	0	0	0	0.0955	1	0	nan	nan	nan	nan	1_52129852	52
ALGA0003412	-0.001193	0.00599761	0.0082	0.0952	0.464	7.08054e-07	-0.145502	0.657975	0.221	0.781	1_52165770	52
ALGA0003413	0.001321	0.00608591	0.0087	0.0893	0.389	8.29359e-07	0.152226	0.737142	0.207	0.733	1_52196681	52
INRA0002345	-0.001016	0.00818467	0.0093	0.0902	0.453	5.11316e-07	-0.108637	0.943485	0.115	0.806	1_52217817	52
DIAS0001072	0.0004764	0.00877106	0.0103	0.0901	0.405	1.09408e-07	0.0461394	0.719042	0.064	0.793	1_52241222	52
ALGA0003423	-0.004613	0.00914204	0.01	0.0908	0.572	1.04199e-05	-0.459049	0.864882	0.531	0.828	1_52262327	52
MARC0026427	-0.001842	0.00710669	0.0096	0.0995	0.313	1.46008e-06	-0.191378	0.724909	0.264	0.726	1_52284041	52
ASGA0002828	-0.00121	0.00706882	0.0091	0.1006	0.603	7.00659e-07	-0.132232	0.73602	0.18	0.802	1_52307232	52
ALGA0003428	-0.005474	0.00967959	0.0099	0.1014	0.505	1.49792e-05	-0.55151	1.06365	0.519	0.838	1_52333375	52
ALGA0003430	0.000804	0.00671321	0.0089	0.1035	0.276	2.58482e-07	0.0903358	0.684712	0.132	0.749	1_52355814	52
ALGA0003431	0.004183	0.00992454	0.0107	0.1038	0.929	2.3164e-06	0.390913	1.07438	0.364	0.424	1_52376383	52
H3GA0001728	-0.002479	0.00821355	0.0095	0.1105	0.411	2.97603e-06	-0.262321	0.806825	0.325	0.788	1_52423802	52
ASGA0002841	-0.003584	0.00901109	0.0093	0.1136	0.574	6.28015e-06	-0.387454	0.911577	0.425	0.832	1_52495754	52
H3GA0001731	-0.00417	0.00883994	0.0097	0.1154	0.574	8.50511e-06	-0.431015	0.907558	0.475	0.822	1_52528119	52
H3GA0001733	0.00642	0.0105228	0.0118	0.1152	0.39	1.96079e-05	0.54407	0.918925	0.592	0.812	1_52652849	52
INRA0002365	0.002401	0.00739761	0.0102	0.1221	0.441	2.84168e-06	0.234797	0.702622	0.334	0.79	1_52696117	52
DIAS0000655	0.01564	0.0193558	0.0177	0.1294	0.616	0.000115714	0.884827	1.21732	0.727	0.836	1_52764397	52
ALGA0003456	0.009885	0.0143491	0.013	0.1313	0.483	4.88051e-05	0.761887	1.2269	0.621	0.852	1_52954585	52
H3GA0001738	-0.004256	0.00965641	0.0109	0.132	0.492	9.05339e-06	-0.390441	0.778995	0.501	0.818	1_52981087	52
DIAS0000342	0.001848	0.0079222	0.0099	0.1305	0.956	2.87344e-07	0.186715	0.859393	0.217	0.278	1_53037420	53
ASGA0002862	-0.01555	0.0216517	0.0164	0.13	0.423	0.000118026	-0.948166	1.39636	0.679	0.872	1_53078253	53
MARC0112628	-0.01942	0.0231041	0.0189	0.1284	0.378	0.000177274	-1.02732	1.40228	0.733	0.853	1_53113305	53
ALGA0108821	-0.006128	0.0100782	0.0111	0.1225	0.484	1.87562e-05	-0.553302	0.972777	0.569	0.828	1_53220910	53
ALGA0003489	-0.004415	0.00916558	0.0102	0.1201	0.369	9.07395e-06	-0.43501	1.01059	0.43	0.799	1_53381110	53
ASGA0002866	0.0003886	0.00708333	0.008	0.1192	0.581	7.35414e-08	0.0482718	0.782599	0.062	0.777	1_53441222	53
ALGA0003494	0.006758	0.00917896	0.0116	0.1212	0.459	2.2682e-05	0.583851	0.948425	0.616	0.811	1_53505303	53
ASGA0002880	0.001067	0.00681752	0.0085	0.1161	0.629	5.30947e-07	0.125121	0.671611	0.186	0.776	1_53513159	53
MARC0037204	0.001242	0.00925779	0.011	0.108	0.239	5.60395e-07	0.112915	0.818938	0.138	0.714	1_53549421	53
ASGA0002887	-0.004074	0.00880898	0.0105	0.1069	0.173	4.74723e-06	-0.387115	0.824875	0.469	0.619	1_53574105	53
H3GA0001754	-0.003082	0.00960748	0.0099	0.1057	0.029	5.34703e-07	-0.311275	0.920758	0.338	0.226	1_53609075	53
MARC0052536	-0.007498	0.0108804	0.0121	0.1093	0.452	2.78502e-05	-0.618401	1.01261	0.611	0.821	1_53673007	53
ASGA0002888	-0.003987	0.00897667	0.0105	0.1069	0.184	4.78141e-06	-0.380655	0.902802	0.422	0.64	1_53705976	53
ASGA0002889	-0.003881	0.00965664	0.0096	0.1103	0.158	4.00335e-06	-0.403246	1.11492	0.362	0.636	1_53727139	53
ASGA0002891	0.002949	0.00873562	0.0101	0.1112	0.374	4.07289e-06	0.29054	0.817338	0.355	0.754	1_53753531	53
ALGA0003503	-0.0004235	0.00716751	0.0089	0.1106	0.714	7.32429e-08	-0.0477194	0.766084	0.062	0.721	1_53762448	53
ALGA0003507	0.006691	0.0105461	0.0119	0.1102	0.534	2.22786e-05	0.562228	0.973162	0.578	0.825	1_53817974	53
M1GA0000961	0.001837	0.00678351	0.0093	0.1083	0.541	1.67596e-06	0.197518	0.685997	0.288	0.743	1_53869409	53
ASGA0002904	0.008909	0.0113748	0.0121	0.1066	0.349	3.60645e-05	0.737839	1.09613	0.673	0.788	1_53883921	53
SIRI0001339	-0.005477	0.0100954	0.0115	0.1065	0.551	1.48381e-05	-0.478308	0.88553	0.54	0.787	1_53918311	53
INRA0002424	0.003846	0.00898722	0.0097	0.1072	0.527	7.37559e-06	0.397544	0.859142	0.463	0.794	1_54003824	54
INRA0002426	-0.001201	0.00723948	0.0098	0.1067	0.014	4.0446e-08	-0.122549	0.835891	0.147	0.107	1_54037743	54
ALGA0003516	0.003358	0.00802446	0.0101	0.1029	0.527	5.62085e-06	0.332463	0.74711	0.445	0.768	1_54082153	54
ALGA0003521	-0.003334	0.00788264	0.009	0.1033	0.458	5.51869e-06	-0.370421	0.799417	0.463	0.778	1_54102189	54
ALGA0003523	-0.003122	0.00798891	0.0099	0.1007	0.474	4.85847e-06	-0.316104	0.858456	0.368	0.771	1_54125627	54
MARC0113595	-0.004609	0.00898942	0.011	0.0985	0.657	9.57609e-06	-0.419042	0.823201	0.509	0.769	1_54154909	54
ALGA0003525	-0.001152	0.00588972	0.0083	0.0981	0.495	6.64032e-07	-0.138854	0.683012	0.203	0.757	1_54186193	54
H3GA0001764	0.0005114	0.00612999	0.0075	0.0979	0.564	1.2862e-07	0.0677299	0.601352	0.113	0.855	1_54289787	54
ASGA0104774	-6.766e-05	0.00765679	0.0096	0.1	0.97	2.6534e-10	-0.00703009	0.800797	0.009	0.198	1_54323133	54
ALGA0003539	0.0008963	0.00675966	0.0094	0.0989	0.443	3.96401e-07	0.0948497	0.674724	0.141	0.756	1_54338731	54
ALGA0003537	-0.001084	0.00784372	0.0092	0.0982	0.198	3.73791e-07	-0.11784	0.737142	0.16	0.669	1_54422838	54
ALGA0003540	-0.001858	0.0074335	0.0091	0.0972	0.316	1.49209e-06	-0.204126	0.837199	0.244	0.75	1_54438629	54
DIAS0001185	-0.0004284	0.00717671	0.0097	0.0973	0.701	7.69287e-08	-0.0443916	0.6486	0.068	0.716	1_54508888	54
H3GA0001770	-0.006113	0.011867	0.0124	0.1021	0.692	1.59365e-05	-0.492957	0.89726	0.549	0.767	1_54571688	54
ALGA0003548	0.0003457	0.00659137	0.0079	0.1014	0.557	5.89747e-08	0.0437627	0.670624	0.065	0.782	1_54614559	54
INRA0002445	0.0004819	0.00733717	0.0089	0.1009	0.425	1.13506e-07	0.0541464	0.663535	0.082	0.767	1_54698952	54
MARC0007128	0.0006058	0.00732468	0.0095	0.1003	0.078	5.25849e-08	0.0639349	0.80192	0.08	0.394	1_54711395	54
INRA0002446	4.348e-05	0.00670241	0.0086	0.1004	0.712	7.75571e-10	0.00504105	0.66379	0.008	0.712	1_54730582	54
H3GA0001775	0.008783	0.01205	0.0129	0.0917	0.296	3.21847e-05	0.678259	1.02286	0.663	0.752	1_54785792	54
DRGA0000929	0.0005673	0.00707691	0.0089	0.0885	0.303	1.35962e-07	0.0639236	0.753841	0.085	0.729	1_54820060	54
ASGA0087818	0.001993	0.00644737	0.0089	0.0895	0.508	1.98637e-06	0.223978	0.722252	0.31	0.767	1_54910237	54
SIRI0001021	0.0003428	0.00652752	0.0085	0.0902	0.513	5.87354e-08	0.0403351	0.680844	0.059	0.777	1_54927895	54
H3GA0001779	-0.001318	0.00685759	0.0092	0.0911	0.42	8.46669e-07	-0.143283	0.688601	0.208	0.749	1_55037027	55
ASGA0002941	0	0	0	0.0923	0	0	nan	nan	nan	nan	1_55072432	55
ALGA0003562	0.0005486	0.00733956	0.0088	0.0882	0.417	1.46379e-07	0.0623418	0.794863	0.078	0.773	1_55119115	55
ALGA0003563	0.001559	0.00805485	0.009	0.089	0.085	3.79369e-07	0.172252	0.827128	0.208	0.468	1_55133108	55
ASGA0002947	0.001674	0.00678366	0.0096	0.089	0.783	9.53026e-07	0.175241	0.688939	0.254	0.641	1_55147602	55
DRGA0000934	1.991e-05	0.00879491	0.0102	0.0904	0.921	5.79854e-11	0.00194741	0.856363	0.002	0.419	1_55164652	55
ASGA0002948	0.002295	0.00782349	0.0097	0.0899	0.852	1.33031e-06	0.236004	0.769184	0.307	0.559	1_55226608	55
ALGA0003570	0.002089	0.0077951	0.0089	0.0987	0.8	1.39634e-06	0.234757	0.855499	0.274	0.669	1_55273080	55
ALGA0003571	0.004341	0.00883999	0.0102	0.0986	0.594	9.08685e-06	0.425567	0.87596	0.486	0.793	1_55289358	55
ASGA0002957	-0.0001367	0.00685094	0.0089	0.0995	0.532	9.30692e-09	-0.0153604	0.725184	0.021	0.775	1_55332930	55
ALGA0003579	-0.00173	0.00842609	0.01	0.0989	0.197	9.48392e-07	-0.172581	0.758772	0.227	0.658	1_55348592	55
MARC0047693	0.001718	0.00673845	0.0086	0.0981	0.794	9.64747e-07	0.199798	0.690214	0.289	0.658	1_55353546	55
MARC0038944	-0.002409	0.00838505	0.0097	0.0989	0.749	2.18294e-06	-0.249621	0.825708	0.302	0.726	1_55366037	55
MARC0051679	0.0005186	0.00813542	0.0089	0.1002	0.543	1.33462e-07	0.0585974	0.748059	0.078	0.802	1_55422120	55
ALGA0003581	0.00214	0.00918854	0.0103	0.099	0.088	7.35474e-07	0.208756	0.882415	0.237	0.456	1_55508391	55
ALGA0003583	0.001016	0.00743843	0.0088	0.0992	0.077	1.47064e-07	0.116155	0.773037	0.15	0.406	1_55536765	55
ALGA0003587	-0.002288	0.00721048	0.0091	0.0981	0.379	2.46324e-06	-0.250698	0.725383	0.346	0.762	1_55550351	55
DRGA0000938	0.0003692	0.00839572	0.0107	0.0981	0.079	1.99133e-08	0.0344279	0.749973	0.046	0.397	1_55572761	55
MARC0063377	-0.0001485	0.00962655	0.0101	0.0979	0.011	5.00519e-10	-0.0147346	1.00935	0.015	0.112	1_55613197	55
ASGA0002969	-0.0006652	0.00685002	0.0086	0.0977	0.466	2.20198e-07	-0.0777957	0.721544	0.108	0.778	1_55686230	55
ASGA0002971	0.0009461	0.00678431	0.0092	0.0961	0.822	2.61966e-07	0.102841	0.740143	0.139	0.596	1_55713612	55
ALGA0003592	5.186e-06	0.00786213	0.0087	0.0964	0.463	1.33726e-11	0.000596037	0.795387	0.001	0.797	1_55738309	55
H3GA0001791	-0.0009428	0.00594408	0.0085	0.0959	0.479	4.43604e-07	-0.111571	0.726519	0.154	0.759	1_55782264	55
ASGA0002979	-0.0006934	0.00698951	0.0094	0.0934	0.465	2.39202e-07	-0.0741571	0.676246	0.11	0.772	1_55879614	55
MARC0094845	-5.964e-05	0.00636842	0.009	0.0923	0.22	1.22275e-09	-0.00664565	0.676015	0.01	0.644	1_55906465	55
ALGA0003618	0.0001943	0.00686802	0.0086	0.0957	0.69	1.61472e-08	0.0224611	0.731406	0.031	0.726	1_55939027	55
ASGA0002985	0.000145	0.00710075	0.0091	0.0954	0.423	1.02696e-08	0.0159831	0.712431	0.022	0.769	1_55991469	55
ASGA0002987	-0.001878	0.00631048	0.0087	0.0944	0.623	1.65808e-06	-0.215904	0.711298	0.304	0.75	1_56072391	56
ALGA0003621	-0.0009427	0.00574655	0.0081	0.0951	0.589	4.30386e-07	-0.115669	0.665502	0.174	0.749	1_56115010	56
ALGA0003623	-0.002656	0.00718042	0.0089	0.0946	0.633	3.27776e-06	-0.297585	0.75756	0.393	0.775	1_56175054	56
ALGA0003627	-0.006686	0.0113677	0.012	0.0944	0.234	1.60442e-05	-0.558319	1.01782	0.549	0.728	1_56211708	56
ASGA0002998	0.0009815	0.00685561	0.0086	0.0956	0.508	4.81537e-07	0.113797	0.732915	0.155	0.779	1_56281375	56
ALGA0112694	0.0002613	0.00536636	0.0077	0.0963	0.451	3.38061e-08	0.034041	0.68111	0.05	0.758	1_56281453	56
ASGA0003001	-0.003287	0.00760499	0.0092	0.0957	0.474	5.38727e-06	-0.359216	0.845504	0.425	0.783	1_56304714	56
ALGA0003639	0.001208	0.00583244	0.0089	0.0962	0.508	7.29319e-07	0.136102	0.602277	0.226	0.745	1_56352803	56
ALGA0003642	5.304e-05	0.00650188	0.0085	0.0969	0.359	1.29532e-09	0.00623976	0.717919	0.009	0.749	1_56374284	56
ALGA0003646	0.003579	0.00878228	0.0099	0.0935	0.356	5.87013e-06	0.3606	0.896035	0.402	0.764	1_56440251	56
MARC0023432	-0.001361	0.00883736	0.0096	0.0938	0.222	6.40222e-07	-0.141789	0.934974	0.152	0.713	1_56460476	56
ASGA0003019	0.0006357	0.00704414	0.0081	0.0942	0.554	1.99689e-07	0.078725	0.798514	0.099	0.796	1_56474093	56
ALGA0003650	-0.0006498	0.00695032	0.0089	0.0935	0.486	2.10947e-07	-0.073423	0.755597	0.097	0.774	1_56491304	56
H3GA0001807	-0.0009491	0.00758276	0.0097	0.0933	0.698	3.79953e-07	-0.0983489	0.716463	0.137	0.73	1_56500036	56
INRA0002536	4.987e-05	0.00620996	0.0082	0.0935	0.283	1.00894e-09	0.00608184	0.652484	0.009	0.705	1_56511890	56
ASGA0003027	-0.001792	0.00692065	0.0087	0.0977	0.487	1.6043e-06	-0.205373	0.693957	0.296	0.771	1_56563956	56
ASGA0003022	-0.001983	0.00621528	0.0084	0.0969	0.433	1.93017e-06	-0.235313	0.729103	0.323	0.765	1_56615016	56
ASGA0003028	0.0006822	0.0065367	0.0088	0.098	0.527	2.3199e-07	0.0777421	0.616538	0.126	0.765	1_56635351	56
H3GA0001809	-7.813e-05	0.00698559	0.0092	0.0987	0.503	3.05234e-09	-0.00851596	0.667354	0.013	0.765	1_56669197	56
MARC0038780	-0.001659	0.00671721	0.0087	0.0976	0.325	1.20893e-06	-0.191825	0.727164	0.264	0.732	1_56759335	56
MARC0060278	-0.01193	0.0162303	0.0147	0.0981	0.168	3.9875e-05	-0.814284	1.32966	0.612	0.66	1_56780388	56
H3GA0055856	-8.612e-05	0.00670134	0.0089	0.0979	0.599	3.56152e-09	-0.00970328	0.65674	0.015	0.752	1_56925757	56
MARC0072879	0.0002057	0.00714288	0.0092	0.101	0.293	1.75373e-08	0.0223583	0.677626	0.033	0.723	1_56976408	56
SIRI0000445	0.001845	0.00797715	0.0093	0.101	0.297	1.42229e-06	0.197904	0.756925	0.261	0.746	1_57004290	57
ASGA0097554	0.001215	0.0072435	0.0084	0.101	0.502	7.37823e-07	0.145481	0.772042	0.188	0.796	1_57038487	57
ALGA0003670	-0.0007464	0.00622731	0.0088	0.1022	0.6	2.67336e-07	-0.0845811	0.776987	0.109	0.741	1_57069421	57
ASGA0003043	-0.000279	0.00680191	0.0082	0.0966	0.344	3.51405e-08	-0.0339229	0.768962	0.044	0.737	1_57150032	57
MARC0003007	0.00646	0.0107147	0.0117	0.0966	0.882	8.67887e-06	0.553304	1.01138	0.547	0.506	1_57170669	57
ASGA0003045	0.0001093	0.00669044	0.0088	0.096	0.344	5.3882e-09	0.0123804	0.68073	0.018	0.72	1_57241064	57
ASGA0003049	-0.0004386	0.0068252	0.009	0.0957	0.657	8.6736e-08	-0.0486006	0.677482	0.072	0.718	1_57259092	57
ASGA0003055	-0.003341	0.00898741	0.01	0.0977	0.272	4.42038e-06	-0.334136	0.948573	0.352	0.775	1_57304546	57
ALGA0003690	-0.002349	0.00727082	0.0093	0.0977	0.416	2.67947e-06	-0.252527	0.759143	0.333	0.789	1_57316578	57
ASGA0102072	-0.002474	0.00859878	0.0094	0.0993	0.704	2.55042e-06	-0.26318	0.928005	0.284	0.761	1_57377693	57
MARC0065740	-0.001301	0.00617281	0.0083	0.0976	0.539	8.40697e-07	-0.156243	0.683996	0.228	0.755	1_57399350	57
MARC0027518	0.0003962	0.00756996	0.0089	0.0986	0.788	5.23629e-08	0.0443874	0.787821	0.056	0.672	1_57586607	57
MARC0076100	-0.004422	0.00919462	0.0103	0.0999	0.565	9.615e-06	-0.427269	0.889843	0.48	0.807	1_57605744	57
MARC0029325	-7.248e-05	0.00756842	0.009	0.0999	0.633	2.44176e-09	-0.00803052	0.746981	0.011	0.76	1_57606300	57
ASGA0083328	-0.0004996	0.00840604	0.0099	0.1004	0.032	1.53334e-08	-0.0503325	0.835613	0.06	0.219	1_57628889	57
MARC0057512	0.0001938	0.00986569	0.0096	0.0992	0.012	8.56914e-10	0.0202387	0.938023	0.022	0.11	1_57674798	57
H3GA0001822	-0.004505	0.00825584	0.0099	0.1007	0.696	8.58751e-06	-0.456187	0.889403	0.513	0.742	1_57698755	57
ASGA0003063	-0.00465	0.00885221	0.0105	0.1021	0.248	8.07257e-06	-0.443907	0.866605	0.512	0.737	1_57731586	57
ASGA0003062	-0.003918	0.00750636	0.0097	0.1013	0.324	6.72802e-06	-0.404944	0.830282	0.488	0.774	1_57759396	57
ALGA0003699	-0.00439	0.00818303	0.0097	0.1022	0.691	8.23245e-06	-0.451451	0.913432	0.494	0.75	1_57773102	57
ASGA0003069	-0.0002078	0.0058633	0.0079	0.1027	0.401	2.07501e-08	-0.0263913	0.656986	0.04	0.763	1_57800971	57
H3GA0001825	-0.004016	0.00873172	0.0102	0.1038	0.127	3.56884e-06	-0.391798	0.844086	0.464	0.551	1_57873684	57
ASGA0003071	0.002564	0.00720411	0.0102	0.1033	0.471	3.2757e-06	0.251361	0.667677	0.376	0.794	1_57920577	57
INRA0002552	-0.001643	0.00983232	0.0097	0.1018	0.054	2.74745e-07	-0.168523	0.919495	0.183	0.363	1_57964423	57
MARC0001388	0.00218	0.00808347	0.0101	0.1006	0.752	1.77047e-06	0.21692	0.738059	0.294	0.711	1_58013620	58
ALGA0003713	0.004505	0.0106559	0.0104	0.0988	0.697	8.56416e-06	0.433164	1.04509	0.414	0.81	1_58064401	58
ALGA0003716	0.006472	0.011062	0.0109	0.0988	0.479	2.0904e-05	0.593715	1.06246	0.559	0.835	1_58091520	58
DRGA0000963	-0.001486	0.00742718	0.0091	0.0974	0.337	9.86247e-07	-0.162809	0.758454	0.215	0.752	1_58106684	58
H3GA0001828	-0.001443	0.00700727	0.0086	0.0961	0.212	6.97287e-07	-0.168825	0.754674	0.224	0.683	1_58120392	58
ASGA0003080	-0.000849	0.00771104	0.0082	0.0949	0.289	2.96517e-07	-0.103221	0.792366	0.13	0.772	1_58140706	58
ALGA0003725	0.0009255	0.00580793	0.0078	0.0935	0.71	3.52676e-07	0.119034	0.653338	0.182	0.73	1_58162732	58
ASGA0003081	0.0005035	0.0062688	0.0084	0.0932	0.702	1.0599e-07	0.0595876	0.642017	0.093	0.732	1_58188574	58
ALGA0003728	9.273e-05	0.00637815	0.0083	0.0918	0.803	2.71979e-09	0.0111385	0.69273	0.016	0.638	1_58209802	58
DRGA0000971	-0.002273	0.00803264	0.0086	0.0911	0.293	2.14213e-06	-0.263578	0.887834	0.297	0.772	1_58242860	58
MARC0077605	0.001078	0.00796649	0.0089	0.0919	0.708	4.80218e-07	0.121416	0.756111	0.161	0.764	1_58260343	58
ALGA0003731	-0.0006975	0.00708683	0.0085	0.0918	0.285	1.98127e-07	-0.082056	0.669005	0.123	0.75	1_58282183	58
DRGA0000977	0.002454	0.00750188	0.0102	0.0943	0.78	2.06536e-06	0.23995	0.719726	0.333	0.669	1_58312124	58
ASGA0003091	-0.003265	0.00884468	0.0093	0.0945	0.22	3.65838e-06	-0.351116	0.767803	0.457	0.722	1_58326975	58
ALGA0003751	0.0005542	0.00566014	0.008	0.0948	0.302	1.29581e-07	0.0690652	0.626461	0.11	0.736	1_58422166	58
ASGA0003097	0.0002727	0.007148	0.0095	0.0963	0.763	2.69212e-08	0.0287774	0.734325	0.039	0.714	1_58446382	58
ASGA0003100	0.0002556	0.0056555	0.0081	0.0881	0.693	2.77852e-08	0.0313637	0.659799	0.048	0.737	1_58469842	58
DRGA0017409	-0.0002135	0.00954673	0.0102	0.0887	0.038	3.31039e-09	-0.0208776	0.889921	0.023	0.274	1_58529692	58
ALGA0003761	0.001096	0.00728524	0.0087	0.0879	0.799	3.85632e-07	0.125639	0.782914	0.16	0.679	1_58544570	58
ASGA0003102	-0.0003398	0.00621971	0.0086	0.0903	0.697	4.87647e-08	-0.0393925	0.762392	0.052	0.741	1_58611902	58
ALGA0110077	-0.002975	0.00870566	0.01	0.0907	0.179	2.60081e-06	-0.297544	0.897351	0.332	0.661	1_58615195	58
DRGA0000981	0	0	0	0.0904	0	0	nan	nan	nan	nan	1_58633847	58
ASGA0003107	-0.001159	0.00773964	0.0091	0.0913	0.974	6.8673e-08	-0.127345	0.819697	0.155	0.189	1_58744635	58
ALGA0003762	0.00258	0.00782129	0.0096	0.09	0.794	2.17562e-06	0.267393	0.782704	0.342	0.673	1_58760643	58
MARC0026746	0.006689	0.0125208	0.0119	0.091	0.425	2.1869e-05	0.562104	1.03702	0.542	0.827	1_58816368	58
ASGA0003114	0.002268	0.00696241	0.0087	0.0914	0.641	2.36728e-06	0.261474	0.719263	0.364	0.771	1_58860534	58
INRA0002574	0.0008324	0.00890935	0.0095	0.0906	0.026	3.54288e-08	0.0880796	0.96117	0.092	0.205	1_58877990	58
DRGA0000987	0.001766	0.00714265	0.0093	0.0906	0.195	9.80555e-07	0.189413	0.741677	0.255	0.648	1_58906802	58
DRGA0000988	-0.001412	0.00652884	0.009	0.0909	0.35	9.07317e-07	-0.157288	0.723698	0.217	0.783	1_58932786	58
ASGA0003117	0.002954	0.00791498	0.0098	0.0908	0.759	3.19232e-06	0.301414	0.852137	0.354	0.679	1_58954270	58
ALGA0003777	0.002222	0.00666648	0.0091	0.0875	0.7	2.0746e-06	0.243487	0.815143	0.299	0.701	1_58986022	58
ALGA0003779	-0.0008106	0.0074453	0.0092	0.0879	0.304	2.77846e-07	-0.0881081	0.79248	0.111	0.763	1_59007636	59
H3GA0001850	0	0	0	0.0871	0	0	nan	nan	nan	nan	1_59056773	59
ALGA0003782	-0.001758	0.00737922	0.009	0.0868	0.75	1.15861e-06	-0.196394	0.779639	0.252	0.709	1_59091108	59
INRA0002582	-0.00218	0.00679862	0.0094	0.0866	0.398	2.27752e-06	-0.23134	0.678363	0.341	0.779	1_59117570	59
ALGA0003787	0.001171	0.00692791	0.0085	0.0867	0.608	6.53327e-07	0.136947	0.688918	0.199	0.799	1_59133134	59
ALGA0003788	-0.0003587	0.00727684	0.009	0.0864	0.266	5.02877e-08	-0.0399648	0.684716	0.058	0.751	1_59150583	59
ALGA0003793	-0.001489	0.00783868	0.0088	0.0868	0.283	9.01205e-07	-0.169737	0.760399	0.223	0.776	1_59181456	59
DRGA0000990	0.001115	0.00707186	0.0091	0.0961	0.161	3.36745e-07	0.122235	0.747907	0.163	0.609	1_59210340	59
ALGA0003797	0.00106	0.00616159	0.0086	0.0967	0.676	4.92492e-07	0.123668	0.752311	0.164	0.75	1_59255323	59
ALGA0003800	-0.003605	0.00845148	0.0098	0.0962	0.524	6.48286e-06	-0.365989	0.707152	0.518	0.811	1_59299924	59
MARC0108493	0.0008001	0.00661785	0.0086	0.0974	0.746	2.42336e-07	0.0933091	0.65647	0.142	0.7	1_59325265	59
DRGA0000994	-0.001258	0.0074769	0.01	0.0977	0.188	4.82281e-07	-0.126409	0.75366	0.168	0.641	1_59374281	59
ALGA0003807	0.005123	0.0105866	0.0101	0.0973	0.556	1.29571e-05	0.508512	0.963819	0.528	0.819	1_59406942	59
ASGA0003137	0.000524	0.00669498	0.0097	0.0975	0.758	1.00695e-07	0.0540258	0.677687	0.08	0.668	1_59425153	59
ALGA0003812	0.003197	0.00693241	0.0087	0.0984	0.619	4.82206e-06	0.366466	0.770615	0.476	0.765	1_59446560	59
SIRI0000487	0.003602	0.00781209	0.0098	0.0987	0.574	6.34458e-06	0.368459	0.869006	0.424	0.772	1_59481770	59
ASGA0003139	-0.001497	0.0070668	0.0092	0.1005	0.321	9.75589e-07	-0.162225	0.754215	0.215	0.73	1_59491383	59
ALGA0003818	-0.001377	0.00782532	0.0082	0.0985	0.259	7.278e-07	-0.167444	0.745259	0.225	0.725	1_59512640	59
H3GA0001857	-0.0003552	0.0074354	0.0095	0.0967	0.769	4.47702e-08	-0.0375884	0.74232	0.051	0.684	1_59532624	59
ASGA0003143	0.001298	0.0073179	0.0096	0.0966	0.773	5.91403e-07	0.135161	0.702103	0.193	0.653	1_59556019	59
ALGA0003826	0.00388	0.00816072	0.0099	0.0976	0.788	5.0347e-06	0.392929	0.856231	0.459	0.656	1_59620943	59
ALGA0003829	0.003696	0.0086423	0.0102	0.0964	0.472	6.8093e-06	0.361477	0.803252	0.45	0.795	1_59636770	59
MARC0069765	0.0007047	0.00664321	0.0078	0.0978	0.23	1.76075e-07	0.0900605	0.688417	0.131	0.7	1_59670331	59
MARC0027557	0.001017	0.00644994	0.0081	0.0986	0.717	4.19754e-07	0.125897	0.797504	0.158	0.742	1_59735500	59
DRGA0001009	0.002831	0.00809892	0.0101	0.0981	0.743	3.06103e-06	0.280965	0.722993	0.389	0.701	1_59862892	59
ALGA0003836	-0.001824	0.00840606	0.0099	0.098	0.282	1.34761e-06	-0.184678	0.791399	0.233	0.753	1_59896721	59
ASGA0003156	0.001055	0.00789143	0.0085	0.0965	0.716	4.52324e-07	0.123401	0.760535	0.162	0.767	1_59909951	59
ALGA0115579	-0.0002472	0.00892724	0.011	0.0953	0.989	1.38772e-09	-0.0224205	0.793882	0.028	0.089	1_59938495	59
ASGA0003153	0.001682	0.00674708	0.0091	0.0959	0.734	1.10601e-06	0.185872	0.701465	0.265	0.691	1_59963273	59
MARC0085254	0.001596	0.00724226	0.0087	0.0986	0.733	9.97025e-07	0.18396	0.725865	0.253	0.714	1_60027416	60
MARC0063106	-0.0002171	0.00757603	0.0089	0.0978	0.894	8.9572e-09	-0.0243914	0.704074	0.035	0.531	1_60190732	60
DRGA0001019	0.0003749	0.00673868	0.0085	0.0965	0.693	5.98438e-08	0.0442415	0.717885	0.062	0.706	1_60256431	60
DRGA0001024	0.002771	0.00732203	0.0092	0.0975	0.638	3.54819e-06	0.302895	0.760076	0.399	0.768	1_60304507	60
DRGA0001020	0.001485	0.00612796	0.0085	0.096	0.714	9.01645e-07	0.174724	0.656717	0.266	0.693	1_60338211	60
ASGA0003159	-0.005047	0.00982408	0.0111	0.095	0.398	1.22079e-05	-0.455697	0.913808	0.499	0.776	1_60371181	60
ALGA0003852	-0.004187	0.00897437	0.0094	0.0965	0.286	7.16644e-06	-0.44543	0.937542	0.475	0.748	1_60388521	60
ALGA0003853	0.0009285	0.00696019	0.0085	0.098	0.212	2.87776e-07	0.109563	0.785787	0.139	0.678	1_60431151	60
MARC0071245	-0.001009	0.00641165	0.0094	0.0984	0.186	3.08558e-07	-0.107341	0.66514	0.161	0.638	1_60456836	60
H3GA0001865	-0.001215	0.00811171	0.0095	0.0987	0.112	2.93815e-07	-0.128198	0.725955	0.177	0.549	1_60549619	60
INRA0002627	-0.0001522	0.00577328	0.0082	0.1004	0.19	7.14084e-09	-0.0186178	0.674391	0.028	0.625	1_60574846	60
ALGA0003859	-0.004097	0.00758467	0.0103	0.0903	0.38	7.91097e-06	-0.396828	0.836549	0.474	0.75	1_60610639	60
[truncated: 54,863 more rows]
